# Supplementary material for: Dipyridinophane ligands – synthesis and coordination study
Source: RSC Adv. 2026 Apr 7;16(20):18220–31. doi: 10.1039/d6ra00469e (PMC13054815; doi:10.1039/d6ra00469e)
Supplement: RA-016-D6RA00469E-s002 [file RA-016-D6RA00469E-s002.cif]

# Supplementary Information (SI) for RSC Advances.
# This journal is © The Royal Society of Chemistry 2026

####################################################################### 
# 
# This file contains crystal structure data downloaded from the 
# Cambridge Structural Database (CSD) hosted by the Cambridge 
# Crystallographic Data Centre (CCDC).
# 
# Full information about CCDC data access policies and citation 
# guidelines are available at http://www.ccdc.cam.ac.uk/access/V1 
# 
# Audit and citation data items may have been added by the CCDC. 
# Please retain this information to preserve the provenance of 
# this file and to allow appropriate attribution of the data. 
# 
#######################################################################

data_py2n2_karboxni
_database_code_depnum_ccdc_archive 'CCDC 2516498'
loop_
_audit_author_name
_audit_author_address
'Jan Kotek'
;Faculty of Science, Charles University, Prague
Czech Republic
;
_audit_update_record             
;
2025-12-16 deposited with the CCDC.	2026-03-16 downloaded from the CCDC.
;

_audit_creation_method           SHELXL-2017/1
_shelx_SHELXL_version_number     2017/1
_chemical_name_systematic        ?
_chemical_name_common            ?
_chemical_melting_point          ?
_chemical_formula_moiety         'C18 H22 N4 Ni O6, 2(H2 O)'
_chemical_formula_sum            'C18 H26 N4 Ni O8'
_chemical_formula_weight         485.14

loop_
_atom_type_symbol
_atom_type_description
_atom_type_scat_dispersion_real
_atom_type_scat_dispersion_imag
_atom_type_scat_source
C C 0.0033 0.0016 'International Tables Vol C Tables 4.2.6.8 and 6.1.1.4'
H H 0.0000 0.0000 'International Tables Vol C Tables 4.2.6.8 and 6.1.1.4'
N N 0.0061 0.0033 'International Tables Vol C Tables 4.2.6.8 and 6.1.1.4'
Ni Ni 0.3393 1.1124 'International Tables Vol C Tables 4.2.6.8 and 6.1.1.4'
O O 0.0106 0.0060 'International Tables Vol C Tables 4.2.6.8 and 6.1.1.4'

_space_group_crystal_system      monoclinic
_space_group_IT_number           15
_space_group_name_H-M_alt        'C 2/c'
_space_group_name_Hall           '-C 2yc'

_shelx_space_group_comment       
;
The symmetry employed for this shelxl refinement is uniquely defined
by the following loop, which should always be used as a source of
symmetry information in preference to the above space-group names.
They are only intended as comments.
;

loop_
_space_group_symop_operation_xyz
'x, y, z'
'-x, y, -z+1/2'
'x+1/2, y+1/2, z'
'-x+1/2, y+1/2, -z+1/2'
'-x, -y, -z'
'x, -y, z-1/2'
'-x+1/2, -y+1/2, -z'
'x+1/2, -y+1/2, z-1/2'

_cell_length_a                   15.8485(5)
_cell_length_b                   14.0168(4)
_cell_length_c                   9.6438(4)
_cell_angle_alpha                90
_cell_angle_beta                 108.6340(10)
_cell_angle_gamma                90
_cell_volume                     2030.02(12)
_cell_formula_units_Z            4
_cell_measurement_temperature    120(2)
_cell_measurement_reflns_used    9950
_cell_measurement_theta_min      3.2947
_cell_measurement_theta_max      28.2574

_exptl_crystal_description       bar
_exptl_crystal_colour            'light purple'
_exptl_crystal_density_meas      ?
_exptl_crystal_density_method    ?
_exptl_crystal_density_diffrn    1.587
_exptl_crystal_F_000             1016
_exptl_transmission_factor_min   ?
_exptl_transmission_factor_max   ?
_exptl_crystal_size_max          0.460
_exptl_crystal_size_mid          0.174
_exptl_crystal_size_min          0.116
_exptl_absorpt_coefficient_mu    1.011
_shelx_estimated_absorpt_T_min   0.653
_shelx_estimated_absorpt_T_max   0.892
_exptl_absorpt_correction_type   Multi-Scan
_exptl_absorpt_correction_T_min  0.76
_exptl_absorpt_correction_T_max  0.89
_exptl_absorpt_process_details   
;
Krause, L., Herbst-Irmer, R., Sheldrick, G. M., Stalke, D. (2015).
"Comparison of silver and molybdenum microfocus X-ray sources for
single-crystal structure determination"
J. Appl. Cryst. 48, 3-10.
doi:10.1107/S1600576714022985
;
_exptl_absorpt_special_details   ?
_diffrn_ambient_temperature      120(2)
_diffrn_radiation_wavelength     0.71073
_diffrn_radiation_type           MoK\a
_diffrn_radiation_monochromator  'multilayer mirror'
_diffrn_source                   'microfocus sealed tube'
_diffrn_source_type              'INCOATEC I\mS'
_diffrn_measurement_device       'KAPPA diffractometer'
_diffrn_measurement_device_type  'Bruker D8 QUEST'
_diffrn_measurement_method       '\w and \f scans'
_diffrn_detector_area_resol_mean 7.391
_diffrn_reflns_number            14004
_diffrn_reflns_av_unetI/netI     0.0129
_diffrn_reflns_av_R_equivalents  0.0187
_diffrn_reflns_limit_h_min       -21
_diffrn_reflns_limit_h_max       21
_diffrn_reflns_limit_k_min       -18
_diffrn_reflns_limit_k_max       18
_diffrn_reflns_limit_l_min       -11
_diffrn_reflns_limit_l_max       12
_diffrn_reflns_theta_min         3.295
_diffrn_reflns_theta_max         28.287
_diffrn_reflns_theta_full        25.242
_diffrn_measured_fraction_theta_max 0.997
_diffrn_measured_fraction_theta_full 0.997
_diffrn_reflns_Laue_measured_fraction_max 0.997
_diffrn_reflns_Laue_measured_fraction_full 0.997
_diffrn_reflns_point_group_measured_fraction_max 0.997
_diffrn_reflns_point_group_measured_fraction_full 0.997
_reflns_number_total             2513
_reflns_number_gt                2471
_reflns_threshold_expression     'I > 2\s(I)'
_reflns_Friedel_coverage         0.000
_reflns_Friedel_fraction_max     .
_reflns_Friedel_fraction_full    .

_reflns_special_details          
;
 Reflections were merged by SHELXL according to the crystal
 class for the calculation of statistics and refinement.
 
 _reflns_Friedel_fraction is defined as the number of unique
 Friedel pairs measured divided by the number that would be
 possible theoretically, ignoring centric projections and
 systematic absences.
;

_computing_data_collection       'Bruker Instrument Service v8.5.1.2 Release'
_computing_cell_refinement       'SAINT V8.40B (Bruker AXS LLC, 2019)'
_computing_data_reduction        'SAINT V8.40B (Bruker AXS LLC, 2019)'
_computing_structure_solution    'XT, VERSION 2018/2'
_computing_structure_refinement  'SHELXL-2017/1 (Sheldrick, 2017)'
_computing_molecular_graphics    ?
_computing_publication_material  ?
_refine_special_details          ?
_refine_ls_structure_factor_coef Fsqd
_refine_ls_matrix_type           full
_refine_ls_weighting_scheme      calc
_refine_ls_weighting_details     
'w=1/[\s^2^(Fo^2^)+(0.0182P)^2^+2.5029P] where P=(Fo^2^+2Fc^2^)/3'
_atom_sites_solution_primary     direct
_atom_sites_solution_secondary   difmap
_atom_sites_solution_hydrogens   mixed
_refine_ls_hydrogen_treatment    mixed
_refine_ls_extinction_method     none
_refine_ls_extinction_coef       .
_refine_ls_number_reflns         2513
_refine_ls_number_parameters     165
_refine_ls_number_restraints     0
_refine_ls_R_factor_all          0.0220
_refine_ls_R_factor_gt           0.0216
_refine_ls_wR_factor_ref         0.0532
_refine_ls_wR_factor_gt          0.0529
_refine_ls_goodness_of_fit_ref   1.071
_refine_ls_restrained_S_all      1.071
_refine_ls_shift/su_max          0.001
_refine_ls_shift/su_mean         0.000

loop_
_atom_site_label
_atom_site_type_symbol
_atom_site_fract_x
_atom_site_fract_y
_atom_site_fract_z
_atom_site_U_iso_or_equiv
_atom_site_adp_type
_atom_site_occupancy
_atom_site_site_symmetry_order
_atom_site_calc_flag
_atom_site_refinement_flags_posn
_atom_site_refinement_flags_adp
_atom_site_refinement_flags_occupancy
_atom_site_disorder_assembly
_atom_site_disorder_group
Ni1 Ni 0.500000 0.19065(2) 0.750000 0.01213(6) Uani 1 2 d S T P . .
N1 N 0.58182(6) 0.29642(7) 0.73539(11) 0.01419(18) Uani 1 1 d . . . . .
C2 C 0.63572(7) 0.33296(8) 0.86049(13) 0.0151(2) Uani 1 1 d . . . . .
C3 C 0.64278(8) 0.27385(9) 0.99425(13) 0.0182(2) Uani 1 1 d . . . . .
H31 H 0.6840(11) 0.2223(12) 0.9982(17) 0.023(4) Uiso 1 1 d . . . . .
H32 H 0.6644(11) 0.3123(11) 1.0817(18) 0.022(4) Uiso 1 1 d . . . . .
N4 N 0.55743(6) 0.22649(7) 0.98604(10) 0.01396(18) Uani 1 1 d . . . . .
C5 C 0.49501(8) 0.29288(9) 1.02390(13) 0.0191(2) Uani 1 1 d . . . . .
H51 H 0.529777 0.342105 1.092043 0.023 Uiso 1 1 calc R U . . .
H52 H 0.459989 0.256915 1.075019 0.023 Uiso 1 1 calc R U . . .
C6 C 0.56779(7) 0.34112(8) 0.60829(13) 0.0164(2) Uani 1 1 d . . . . .
C7 C 0.68178(7) 0.41722(8) 0.86094(14) 0.0184(2) Uani 1 1 d . . . . .
H71 H 0.720439 0.442865 0.949726 0.022 Uiso 1 1 calc R U . . .
C8 C 0.67000(8) 0.46313(9) 0.72854(15) 0.0237(3) Uani 1 1 d . . . . .
H81 H 0.701945 0.520037 0.725618 0.028 Uiso 1 1 calc R U . . .
C9 C 0.61161(9) 0.42591(9) 0.60063(14) 0.0235(3) Uani 1 1 d . . . . .
H91 H 0.601757 0.457613 0.509753 0.028 Uiso 1 1 calc R U . . .
C10 C 0.57342(7) 0.14077(8) 1.08068(12) 0.0155(2) Uani 1 1 d . . . . .
H101 H 0.610845 0.095909 1.046574 0.019 Uiso 1 1 calc R U . . .
H102 H 0.515505 0.109050 1.066978 0.019 Uiso 1 1 calc R U . . .
C11 C 0.61845(7) 0.15805(8) 1.24527(12) 0.0156(2) Uani 1 1 d . . . . .
O111 O 0.64348(6) 0.23991(6) 1.28936(9) 0.02084(18) Uani 1 1 d . . . . .
O112 O 0.62591(6) 0.08545(6) 1.32599(9) 0.02089(18) Uani 1 1 d . . . . .
O1W O 0.59221(6) 0.09284(7) 0.74586(11) 0.0238(2) Uani 1 1 d . . . . .
H11W H 0.6304(13) 0.1080(14) 0.709(2) 0.040(5) Uiso 1 1 d . . . . .
H12W H 0.5973(13) 0.0359(15) 0.767(2) 0.045(5) Uiso 1 1 d . . . . .
O2W O 0.70936(6) 0.13889(7) 0.61081(10) 0.02219(19) Uani 1 1 d . . . . .
H21W H 0.7458(14) 0.1799(15) 0.626(2) 0.043(6) Uiso 1 1 d . . . . .
H22W H 0.6881(13) 0.1303(14) 0.522(2) 0.038(5) Uiso 1 1 d . . . . .

loop_
_atom_site_aniso_label
_atom_site_aniso_U_11
_atom_site_aniso_U_22
_atom_site_aniso_U_33
_atom_site_aniso_U_23
_atom_site_aniso_U_13
_atom_site_aniso_U_12
Ni1 0.01109(10) 0.01001(10) 0.01655(11) 0.000 0.00619(7) 0.000
N1 0.0115(4) 0.0127(4) 0.0195(5) 0.0009(3) 0.0065(3) 0.0005(3)
C2 0.0116(5) 0.0135(5) 0.0209(5) 0.0005(4) 0.0061(4) 0.0008(4)
C3 0.0133(5) 0.0194(5) 0.0207(6) 0.0026(4) 0.0038(4) -0.0036(4)
N4 0.0125(4) 0.0126(4) 0.0177(4) 0.0005(3) 0.0062(3) -0.0001(3)
C5 0.0186(5) 0.0204(5) 0.0185(5) -0.0027(4) 0.0065(4) 0.0050(4)
C6 0.0138(5) 0.0156(5) 0.0207(5) 0.0022(4) 0.0068(4) 0.0000(4)
C7 0.0144(5) 0.0153(5) 0.0252(6) -0.0010(4) 0.0058(4) -0.0013(4)
C8 0.0217(6) 0.0170(5) 0.0320(7) 0.0034(5) 0.0079(5) -0.0062(5)
C9 0.0239(6) 0.0205(6) 0.0255(6) 0.0068(5) 0.0069(5) -0.0051(5)
C10 0.0175(5) 0.0131(5) 0.0162(5) -0.0001(4) 0.0060(4) -0.0021(4)
C11 0.0143(5) 0.0166(5) 0.0171(5) -0.0016(4) 0.0065(4) -0.0004(4)
O111 0.0248(4) 0.0165(4) 0.0198(4) -0.0033(3) 0.0052(3) -0.0047(3)
O112 0.0284(5) 0.0165(4) 0.0166(4) -0.0004(3) 0.0057(3) -0.0031(3)
O1W 0.0257(5) 0.0144(4) 0.0395(5) 0.0076(4) 0.0221(4) 0.0068(3)
O2W 0.0201(4) 0.0288(5) 0.0171(4) 0.0024(4) 0.0051(3) -0.0046(4)

_geom_special_details            
;
 All esds (except the esd in the dihedral angle between two l.s. planes)
 are estimated using the full covariance matrix.  The cell esds are taken
 into account individually in the estimation of esds in distances, angles
 and torsion angles; correlations between esds in cell parameters are only
 used when they are defined by crystal symmetry.  An approximate (isotropic)
 treatment of cell esds is used for estimating esds involving l.s. planes.
;

loop_
_geom_bond_atom_site_label_1
_geom_bond_atom_site_label_2
_geom_bond_distance
_geom_bond_site_symmetry_2
_geom_bond_publ_flag
Ni1 N1 2.0040(9) . ?
Ni1 N1 2.0040(9) 2_656 ?
Ni1 O1W 2.0135(9) 2_656 ?
Ni1 O1W 2.0135(9) . ?
Ni1 N4 2.2222(9) 2_656 ?
Ni1 N4 2.2222(10) . ?
N1 C6 1.3305(15) . ?
N1 C2 1.3375(15) . ?
C2 C7 1.3877(15) . ?
C2 C3 1.5069(16) . ?
C3 N4 1.4861(14) . ?
C3 H31 0.966(17) . ?
C3 H32 0.967(16) . ?
N4 C10 1.4808(14) . ?
N4 C5 1.4862(14) . ?
C5 C6 1.5040(16) 2_656 ?
C5 H51 0.9900 . ?
C5 H52 0.9900 . ?
C6 C9 1.3903(16) . ?
C7 C8 1.3881(17) . ?
C7 H71 0.9500 . ?
C8 C9 1.3859(18) . ?
C8 H81 0.9500 . ?
C9 H91 0.9500 . ?
C10 C11 1.5374(15) . ?
C10 H101 0.9900 . ?
C10 H102 0.9900 . ?
C11 O111 1.2438(14) . ?
C11 O112 1.2636(14) . ?
O1W H11W 0.82(2) . ?
O1W H12W 0.82(2) . ?
O2W H21W 0.79(2) . ?
O2W H22W 0.82(2) . ?

loop_
_geom_angle_atom_site_label_1
_geom_angle_atom_site_label_2
_geom_angle_atom_site_label_3
_geom_angle
_geom_angle_site_symmetry_1
_geom_angle_site_symmetry_3
_geom_angle_publ_flag
N1 Ni1 N1 84.58(5) . 2_656 ?
N1 Ni1 O1W 174.37(4) . 2_656 ?
N1 Ni1 O1W 90.70(4) 2_656 2_656 ?
N1 Ni1 O1W 90.70(4) . . ?
N1 Ni1 O1W 174.37(4) 2_656 . ?
O1W Ni1 O1W 94.17(6) 2_656 . ?
N1 Ni1 N4 79.82(4) . 2_656 ?
N1 Ni1 N4 80.93(4) 2_656 2_656 ?
O1W Ni1 N4 96.42(4) 2_656 2_656 ?
O1W Ni1 N4 101.30(4) . 2_656 ?
N1 Ni1 N4 80.93(4) . . ?
N1 Ni1 N4 79.82(4) 2_656 . ?
O1W Ni1 N4 101.30(4) 2_656 . ?
O1W Ni1 N4 96.43(4) . . ?
N4 Ni1 N4 153.88(5) 2_656 . ?
C6 N1 C2 121.41(10) . . ?
C6 N1 Ni1 119.45(8) . . ?
C2 N1 Ni1 117.45(8) . . ?
N1 C2 C7 120.83(11) . . ?
N1 C2 C3 114.39(10) . . ?
C7 C2 C3 124.76(10) . . ?
N4 C3 C2 112.50(9) . . ?
N4 C3 H31 105.1(9) . . ?
C2 C3 H31 108.0(9) . . ?
N4 C3 H32 111.0(9) . . ?
C2 C3 H32 110.4(9) . . ?
H31 C3 H32 109.6(13) . . ?
C10 N4 C3 110.85(9) . . ?
C10 N4 C5 110.67(9) . . ?
C3 N4 C5 111.91(9) . . ?
C10 N4 Ni1 112.42(7) . . ?
C3 N4 Ni1 102.91(7) . . ?
C5 N4 Ni1 107.84(7) . . ?
N4 C5 C6 112.67(9) . 2_656 ?
N4 C5 H51 109.1 . . ?
C6 C5 H51 109.1 2_656 . ?
N4 C5 H52 109.1 . . ?
C6 C5 H52 109.1 2_656 . ?
H51 C5 H52 107.8 . . ?
N1 C6 C9 120.81(11) . . ?
N1 C6 C5 116.08(10) . 2_656 ?
C9 C6 C5 123.08(11) . 2_656 ?
C2 C7 C8 118.40(11) . . ?
C2 C7 H71 120.8 . . ?
C8 C7 H71 120.8 . . ?
C9 C8 C7 119.97(11) . . ?
C9 C8 H81 120.0 . . ?
C7 C8 H81 120.0 . . ?
C8 C9 C6 118.51(11) . . ?
C8 C9 H91 120.7 . . ?
C6 C9 H91 120.7 . . ?
N4 C10 C11 116.11(9) . . ?
N4 C10 H101 108.3 . . ?
C11 C10 H101 108.3 . . ?
N4 C10 H102 108.3 . . ?
C11 C10 H102 108.3 . . ?
H101 C10 H102 107.4 . . ?
O111 C11 O112 125.14(11) . . ?
O111 C11 C10 119.37(10) . . ?
O112 C11 C10 115.49(10) . . ?
Ni1 O1W H11W 118.2(14) . . ?
Ni1 O1W H12W 132.1(14) . . ?
H11W O1W H12W 109.3(19) . . ?
H21W O2W H22W 109.4(19) . . ?

_refine_diff_density_max         0.387
_refine_diff_density_min         -0.285
_refine_diff_density_rms         0.045

_shelx_res_file                  
;
TITL mo_lk_py2n2_karboxni_kotek_a.res in C2/c
    py2n2_karboxni.res
    created by SHELXL-2017/1 at 07:42:31 on 29-Oct-2025
REM Old TITL mo_lk_py2n2_karboxni_kotek in C2/c
REM SHELXT solution in C2/c: R1 0.077, Rweak 0.004, Alpha 0.016
REM <I/s>   1.562 for   87 systematic absences,  Orientation as input
REM Formula found by SHELXT:  C18 N4 Ni O8
CELL  0.71073  15.8485  14.0168   9.6438   90.000  108.634   90.000
ZERR    4.000   0.0005   0.0004   0.0004    0.000    0.001    0.000
LATT  7
SYMM -X, Y, 1/2-Z
SFAC C  H   N  NI O
UNIT 72 104 16 4  32
TEMP -153.150
SIZE 0.116 0.174 0.46
L.S. 10
BOND $H
HTAB
OMIT  1  1  0
OMIT  0  6  0
ACTA
LIST 4
FMAP 2
PLAN -10
WGHT    0.018200    2.502900
FVAR       0.37789
NI1   4    0.500000    0.190654    0.750000    10.50000    0.01109    0.01001 =
         0.01655    0.00000    0.00619    0.00000
REM ---------------------------------------------------------------------------
REM macrocycle ----------------------------------------------------------------
N1    3    0.581824    0.296417    0.735390    11.00000    0.01146    0.01267 =
         0.01953    0.00087    0.00647    0.00053
C2    1    0.635716    0.332961    0.860492    11.00000    0.01164    0.01350 =
         0.02091    0.00051    0.00613    0.00076
C3    1    0.642782    0.273851    0.994252    11.00000    0.01327    0.01942 =
         0.02065    0.00257    0.00382   -0.00355
REM AFIX 23
H31   2    0.683965    0.222345    0.998183    11.00000    0.02338
H32   2    0.664412    0.312334    1.081696    11.00000    0.02171
REM AFIX 0
N4    3    0.557426    0.226486    0.986041    11.00000    0.01252    0.01264 =
         0.01767    0.00048    0.00615   -0.00010
C5    1    0.495011    0.292881    1.023900    11.00000    0.01862    0.02042 =
         0.01853   -0.00267    0.00653    0.00495
AFIX  23
H51   2    0.529777    0.342105    1.092043    11.00000   -1.20000
H52   2    0.459989    0.256915    1.075019    11.00000   -1.20000
AFIX   0
C6    1    0.567790    0.341121    0.608289    11.00000    0.01381    0.01556 =
         0.02071    0.00217    0.00678    0.00001
REM ---------------------------------------------------------------------------
C7    1    0.681776    0.417219    0.860942    11.00000    0.01435    0.01527 =
         0.02525   -0.00100    0.00581   -0.00133
AFIX  43
H71   2    0.720439    0.442865    0.949726    11.00000   -1.20000
AFIX   0
C8    1    0.669999    0.463130    0.728544    11.00000    0.02166    0.01698 =
         0.03197    0.00336    0.00793   -0.00618
AFIX  43
H81   2    0.701945    0.520037    0.725618    11.00000   -1.20000
AFIX   0
C9    1    0.611614    0.425906    0.600629    11.00000    0.02394    0.02053 =
         0.02546    0.00679    0.00691   -0.00512
AFIX  43
H91   2    0.601757    0.457613    0.509753    11.00000   -1.20000
AFIX   0
REM ---------------------------------------------------------------------------
REM pendant arm --------------------------------------------------------------
C10   1    0.573419    0.140771    1.080679    11.00000    0.01747    0.01309 =
         0.01620   -0.00013    0.00596   -0.00207
AFIX  23
H101  2    0.610845    0.095909    1.046574    11.00000   -1.20000
H102  2    0.515505    0.109050    1.066978    11.00000   -1.20000
AFIX   0
C11   1    0.618453    0.158052    1.245273    11.00000    0.01433    0.01657 =
         0.01708   -0.00165    0.00647   -0.00038
O111  5    0.643482    0.239912    1.289363    11.00000    0.02478    0.01654 =
         0.01982   -0.00335    0.00518   -0.00465
O112  5    0.625909    0.085451    1.325986    11.00000    0.02845    0.01654 =
         0.01660   -0.00036    0.00570   -0.00305
REM ---------------------------------------------------------------------------
REM coordinated water molecule ------------------------------------------------
O1W   5    0.592212    0.092841    0.745861    11.00000    0.02571    0.01437 =
         0.03952    0.00756    0.02212    0.00684
REM AFIX 3
H11W  2    0.630399    0.107960    0.709019    11.00000    0.03978
H12W  2    0.597317    0.035888    0.767126    11.00000    0.04462
REM AFIX 0
REM ---------------------------------------------------------------------------
REM water molecule of crystallization -----------------------------------------
O2W   5    0.709360    0.138893    0.610814    11.00000    0.02005    0.02883 =
         0.01709    0.00238    0.00509   -0.00464
REM AFIX 3
H21W  2    0.745821    0.179866    0.626231    11.00000    0.04322
H22W  2    0.688112    0.130322    0.522289    11.00000    0.03814
REM AFIX 0

HKLF 4


REM  mo_lk_py2n2_karboxni_kotek_a.res in C2/c
REM R1 =  0.0216 for    2471 Fo > 4sig(Fo)  and  0.0220 for all    2513 data
REM    165 parameters refined using      0 restraints

END

WGHT      0.0182      2.5014

REM Instructions for potential hydrogen bonds
HTAB C3 O111
EQIV $2 -x+1, y, -z+5/2
HTAB C5 O111_$2
HTAB O1W O2W
EQIV $3 x, -y, z-1/2
HTAB O1W O112_$3
EQIV $4 -x+3/2, -y+1/2, -z+2
HTAB O2W O111_$4
EQIV $5 x, y, z-1
HTAB O2W O111_$5
HTAB O2W O112_$5

REM Highest difference peak  0.387,  deepest hole -0.285,  1-sigma level  0.045
Q1    1   0.5941  0.1517  1.1626  11.00000  0.05    0.39
Q2    1   0.6376  0.3051  0.9244  11.00000  0.05    0.37
Q3    1   0.5340  0.3193  0.5411  11.00000  0.05    0.36
Q4    1   0.4390  0.2529  0.7613  11.00000  0.05    0.33
Q5    1   0.6635  0.3744  0.8578  11.00000  0.05    0.33
Q6    1   0.6756  0.4372  0.7952  11.00000  0.05    0.30
Q7    1   0.3954  0.3200  0.7008  11.00000  0.05    0.29
Q8    1   0.6444  0.4420  0.6679  11.00000  0.05    0.28
Q9    1   0.5925  0.3812  0.6033  11.00000  0.05    0.28
Q10   1   0.5679  0.1852  1.0394  11.00000  0.05    0.27
;
_shelx_res_checksum              9645
####################################################################### 
# 
# This file contains crystal structure data downloaded from the 
# Cambridge Structural Database (CSD) hosted by the Cambridge 
# Crystallographic Data Centre (CCDC).
# 
# Full information about CCDC data access policies and citation 
# guidelines are available at http://www.ccdc.cam.ac.uk/access/V1 
# 
# Audit and citation data items may have been added by the CCDC. 
# Please retain this information to preserve the provenance of 
# this file and to allow appropriate attribution of the data. 
# 
#######################################################################

data_py2n2_karboxnib
_database_code_depnum_ccdc_archive 'CCDC 2516504'
loop_
_audit_author_name
_audit_author_address
'Jan Kotek'
;Faculty of Science, Charles University, Prague
Czech Republic
;
_audit_update_record             
;
2025-12-16 deposited with the CCDC.	2026-03-16 downloaded from the CCDC.
;

_audit_creation_method           SHELXL-2017/1
_shelx_SHELXL_version_number     2017/1
_chemical_name_systematic        ?
_chemical_name_common            ?
_chemical_melting_point          ?
_chemical_formula_moiety         'C18 H18 N4 Ni O4, 2(H2 O)'
_chemical_formula_sum            'C18 H22 N4 Ni O6'
_chemical_formula_weight         449.10

loop_
_atom_type_symbol
_atom_type_description
_atom_type_scat_dispersion_real
_atom_type_scat_dispersion_imag
_atom_type_scat_source
C C 0.0033 0.0016 'International Tables Vol C Tables 4.2.6.8 and 6.1.1.4'
H H 0.0000 0.0000 'International Tables Vol C Tables 4.2.6.8 and 6.1.1.4'
N N 0.0061 0.0033 'International Tables Vol C Tables 4.2.6.8 and 6.1.1.4'
Ni Ni 0.3393 1.1124 'International Tables Vol C Tables 4.2.6.8 and 6.1.1.4'
O O 0.0106 0.0060 'International Tables Vol C Tables 4.2.6.8 and 6.1.1.4'

_space_group_crystal_system      monoclinic
_space_group_IT_number           15
_space_group_name_H-M_alt        'C 2/c'
_space_group_name_Hall           '-C 2yc'

_shelx_space_group_comment       
;
The symmetry employed for this shelxl refinement is uniquely defined
by the following loop, which should always be used as a source of
symmetry information in preference to the above space-group names.
They are only intended as comments.
;

loop_
_space_group_symop_operation_xyz
'x, y, z'
'-x, y, -z+1/2'
'x+1/2, y+1/2, z'
'-x+1/2, y+1/2, -z+1/2'
'-x, -y, -z'
'x, -y, z-1/2'
'-x+1/2, -y+1/2, -z'
'x+1/2, -y+1/2, z-1/2'

_cell_length_a                   29.7755(11)
_cell_length_b                   9.6626(3)
_cell_length_c                   13.6057(5)
_cell_angle_alpha                90
_cell_angle_beta                 107.7570(10)
_cell_angle_gamma                90
_cell_volume                     3728.0(2)
_cell_formula_units_Z            8
_cell_measurement_temperature    120(2)
_cell_measurement_reflns_used    9939
_cell_measurement_theta_min      2.8495
_cell_measurement_theta_max      28.2679

_exptl_crystal_description       prism
_exptl_crystal_colour            'deep purle'
_exptl_crystal_density_meas      ?
_exptl_crystal_density_method    ?
_exptl_crystal_density_diffrn    1.600
_exptl_crystal_F_000             1872
_exptl_transmission_factor_min   ?
_exptl_transmission_factor_max   ?
_exptl_crystal_size_max          0.370
_exptl_crystal_size_mid          0.313
_exptl_crystal_size_min          0.266
_exptl_absorpt_coefficient_mu    1.087
_shelx_estimated_absorpt_T_min   0.689
_shelx_estimated_absorpt_T_max   0.761
_exptl_absorpt_correction_type   Multi-Scan
_exptl_absorpt_correction_T_min  0.68
_exptl_absorpt_correction_T_max  0.76
_exptl_absorpt_process_details   
;
Krause, L., Herbst-Irmer, R., Sheldrick, G. M., Stalke, D. (2015).
"Comparison of silver and molybdenum microfocus X-ray sources for
single-crystal structure determination"
J. Appl. Cryst. 48, 3-10.
doi:10.1107/S1600576714022985
;
_exptl_absorpt_special_details   ?
_diffrn_ambient_temperature      120(2)
_diffrn_radiation_wavelength     0.71073
_diffrn_radiation_type           MoK\a
_diffrn_radiation_monochromator  'multilayer mirror'
_diffrn_source                   'microfocus sealed tube'
_diffrn_source_type              'INCOATEC I\mS'
_diffrn_measurement_device       'KAPPA diffractometer'
_diffrn_measurement_device_type  'Bruker D8 QUEST'
_diffrn_measurement_method       '\w and \f scans'
_diffrn_detector_area_resol_mean 7.391
_diffrn_reflns_number            34853
_diffrn_reflns_av_unetI/netI     0.0124
_diffrn_reflns_av_R_equivalents  0.0195
_diffrn_reflns_limit_h_min       -39
_diffrn_reflns_limit_h_max       39
_diffrn_reflns_limit_k_min       -12
_diffrn_reflns_limit_k_max       12
_diffrn_reflns_limit_l_min       -18
_diffrn_reflns_limit_l_max       18
_diffrn_reflns_theta_min         2.227
_diffrn_reflns_theta_max         28.276
_diffrn_reflns_theta_full        25.242
_diffrn_measured_fraction_theta_max 0.995
_diffrn_measured_fraction_theta_full 0.993
_diffrn_reflns_Laue_measured_fraction_max 0.995
_diffrn_reflns_Laue_measured_fraction_full 0.993
_diffrn_reflns_point_group_measured_fraction_max 0.995
_diffrn_reflns_point_group_measured_fraction_full 0.993
_reflns_number_total             4607
_reflns_number_gt                4514
_reflns_threshold_expression     'I > 2\s(I)'
_reflns_Friedel_coverage         0.000
_reflns_Friedel_fraction_max     .
_reflns_Friedel_fraction_full    .

_reflns_special_details          
;
 Reflections were merged by SHELXL according to the crystal
 class for the calculation of statistics and refinement.
 
 _reflns_Friedel_fraction is defined as the number of unique
 Friedel pairs measured divided by the number that would be
 possible theoretically, ignoring centric projections and
 systematic absences.
;

_computing_data_collection       'Bruker Instrument Service v8.5.1.2 Release'
_computing_cell_refinement       'SAINT V8.40B (Bruker AXS LLC, 2019)'
_computing_data_reduction        'SAINT V8.40B (Bruker AXS LLC, 2019)'
_computing_structure_solution    'XT, VERSION 2018/2'
_computing_structure_refinement  'SHELXL-2017/1 (Sheldrick, 2017)'
_computing_molecular_graphics    ?
_computing_publication_material  ?
_refine_special_details          ?
_refine_ls_structure_factor_coef Fsqd
_refine_ls_matrix_type           full
_refine_ls_weighting_scheme      calc
_refine_ls_weighting_details     
'w=1/[\s^2^(Fo^2^)+(0.0219P)^2^+5.1077P] where P=(Fo^2^+2Fc^2^)/3'
_atom_sites_solution_primary     direct
_atom_sites_solution_secondary   difmap
_atom_sites_solution_hydrogens   mixed
_refine_ls_hydrogen_treatment    mixed
_refine_ls_extinction_method     none
_refine_ls_extinction_coef       .
_refine_ls_number_reflns         4607
_refine_ls_number_parameters     278
_refine_ls_number_restraints     0
_refine_ls_R_factor_all          0.0226
_refine_ls_R_factor_gt           0.0223
_refine_ls_wR_factor_ref         0.0570
_refine_ls_wR_factor_gt          0.0568
_refine_ls_goodness_of_fit_ref   1.066
_refine_ls_restrained_S_all      1.066
_refine_ls_shift/su_max          0.004
_refine_ls_shift/su_mean         0.000

loop_
_atom_site_label
_atom_site_type_symbol
_atom_site_fract_x
_atom_site_fract_y
_atom_site_fract_z
_atom_site_U_iso_or_equiv
_atom_site_adp_type
_atom_site_occupancy
_atom_site_site_symmetry_order
_atom_site_calc_flag
_atom_site_refinement_flags_posn
_atom_site_refinement_flags_adp
_atom_site_refinement_flags_occupancy
_atom_site_disorder_assembly
_atom_site_disorder_group
Ni1 Ni 0.62552(2) 0.34086(2) 0.27003(2) 0.01091(5) Uani 1 1 d . . . . .
N1 N 0.66845(3) 0.26556(10) 0.40160(7) 0.01289(18) Uani 1 1 d . . . . .
C2 C 0.69092(4) 0.14684(12) 0.40032(9) 0.0137(2) Uani 1 1 d . . . . .
C3 C 0.68835(4) 0.09387(12) 0.29401(9) 0.0159(2) Uani 1 1 d . . . . .
H31 H 0.718897 0.111529 0.281453 0.019 Uiso 1 1 calc R U . . .
H32 H 0.683283 -0.007483 0.291868 0.019 Uiso 1 1 calc R U . . .
N4 N 0.64985(3) 0.15985(10) 0.20992(7) 0.01333(18) Uani 1 1 d . . . . .
C5 C 0.60803(4) 0.06842(12) 0.17383(9) 0.0164(2) Uani 1 1 d . . . . .
H51 H 0.618033 -0.027738 0.166486 0.020 Uiso 1 1 calc R U . . .
H52 H 0.587377 0.100138 0.105876 0.020 Uiso 1 1 calc R U . . .
C6 C 0.58172(4) 0.07443(12) 0.25319(9) 0.0155(2) Uani 1 1 d . . . . .
N7 N 0.57790(3) 0.20375(10) 0.28583(7) 0.01376(18) Uani 1 1 d . . . . .
C8 C 0.55802(4) 0.22933(12) 0.35959(9) 0.0152(2) Uani 1 1 d . . . . .
C9 C 0.55817(4) 0.38079(12) 0.38861(9) 0.0159(2) Uani 1 1 d . . . . .
H91 H 0.529062 0.425430 0.344490 0.019 Uiso 1 1 calc R U . . .
H92 H 0.558253 0.388371 0.461230 0.019 Uiso 1 1 calc R U . . .
N10 N 0.60022(3) 0.45493(10) 0.37610(7) 0.01276(18) Uani 1 1 d . . . . .
C11 C 0.63937(4) 0.45847(12) 0.47499(8) 0.0146(2) Uani 1 1 d . . . . .
H111 H 0.626421 0.473119 0.533121 0.018 Uiso 1 1 calc R U . . .
H112 H 0.660865 0.536277 0.474073 0.018 Uiso 1 1 calc R U . . .
C12 C 0.66638(4) 0.32332(12) 0.48981(8) 0.0139(2) Uani 1 1 d . . . . .
C13 C 0.71544(4) 0.08065(12) 0.49189(9) 0.0166(2) Uani 1 1 d . . . . .
H131 H 0.732440 -0.002407 0.491390 0.020 Uiso 1 1 calc R U . . .
C14 C 0.71420(4) 0.14016(13) 0.58400(9) 0.0185(2) Uani 1 1 d . . . . .
H141 H 0.730719 0.097533 0.647697 0.022 Uiso 1 1 calc R U . . .
C15 C 0.68900(4) 0.26168(13) 0.58395(9) 0.0172(2) Uani 1 1 d . . . . .
H151 H 0.687361 0.301224 0.646687 0.021 Uiso 1 1 calc R U . . .
C16 C 0.56399(5) -0.03674(13) 0.29301(10) 0.0220(2) Uani 1 1 d . . . . .
H161 H 0.566117 -0.128011 0.268866 0.026 Uiso 1 1 calc R U . . .
C17 C 0.54285(5) -0.01159(14) 0.36966(11) 0.0263(3) Uani 1 1 d . . . . .
H171 H 0.530496 -0.086504 0.398577 0.032 Uiso 1 1 calc R U . . .
C18 C 0.53976(5) 0.12250(14) 0.40400(10) 0.0221(2) Uani 1 1 d . . . . .
H181 H 0.525545 0.140542 0.456420 0.027 Uiso 1 1 calc R U . . .
C20 C 0.66796(4) 0.21671(12) 0.12896(9) 0.0162(2) Uani 1 1 d . . . . .
H201 H 0.641369 0.239027 0.066802 0.019 Uiso 1 1 calc R U . . .
H202 H 0.688286 0.147528 0.109579 0.019 Uiso 1 1 calc R U . . .
C21 C 0.69657(4) 0.34859(12) 0.17022(9) 0.0155(2) Uani 1 1 d . . . . .
O211 O 0.68044(3) 0.42642(9) 0.22761(6) 0.01582(16) Uani 1 1 d . . . . .
O212 O 0.73244(3) 0.37211(10) 0.14533(7) 0.02203(18) Uani 1 1 d . . . . .
C30 C 0.58751(4) 0.59128(12) 0.32605(9) 0.0153(2) Uani 1 1 d . . . . .
H301 H 0.615843 0.651085 0.342853 0.018 Uiso 1 1 calc R U . . .
H302 H 0.563834 0.636462 0.353016 0.018 Uiso 1 1 calc R U . . .
C31 C 0.56731(4) 0.57551(12) 0.20827(9) 0.0167(2) Uani 1 1 d . . . . .
O311 O 0.57849(3) 0.46640(9) 0.16803(6) 0.01678(16) Uani 1 1 d . . . . .
O312 O 0.54264(4) 0.67056(10) 0.15958(8) 0.0294(2) Uani 1 1 d . . . . .
O1W O 0.79963(4) 0.16443(13) 0.14072(10) 0.0377(3) Uani 1 1 d . . . . .
H11W H 0.7766(8) 0.225(2) 0.1341(17) 0.053(6) Uiso 1 1 d . . . . .
H12W H 0.8001(8) 0.097(3) 0.1876(19) 0.061(7) Uiso 1 1 d . . . . .
O2W O 0.46228(4) 0.70525(10) -0.00448(8) 0.02287(19) Uani 1 1 d . . . . .
H21W H 0.4859(7) 0.683(2) 0.0375(16) 0.033(5) Uiso 1 1 d . . . . .
H22W H 0.4549(7) 0.643(2) -0.0481(15) 0.031(5) Uiso 1 1 d . . . . .

loop_
_atom_site_aniso_label
_atom_site_aniso_U_11
_atom_site_aniso_U_22
_atom_site_aniso_U_33
_atom_site_aniso_U_23
_atom_site_aniso_U_13
_atom_site_aniso_U_12
Ni1 0.01282(8) 0.00970(8) 0.00940(7) -0.00021(5) 0.00219(5) 0.00083(5)
N1 0.0134(4) 0.0138(4) 0.0110(4) 0.0009(3) 0.0030(3) 0.0004(3)
C2 0.0131(5) 0.0144(5) 0.0133(5) 0.0017(4) 0.0038(4) 0.0004(4)
C3 0.0178(5) 0.0156(5) 0.0130(5) 0.0010(4) 0.0030(4) 0.0053(4)
N4 0.0157(4) 0.0128(4) 0.0106(4) 0.0004(3) 0.0028(3) 0.0010(3)
C5 0.0199(5) 0.0121(5) 0.0159(5) -0.0029(4) 0.0036(4) -0.0005(4)
C6 0.0159(5) 0.0123(5) 0.0162(5) -0.0011(4) 0.0019(4) 0.0003(4)
N7 0.0140(4) 0.0114(4) 0.0144(4) -0.0003(3) 0.0021(3) 0.0001(3)
C8 0.0138(5) 0.0140(5) 0.0171(5) -0.0001(4) 0.0037(4) 0.0003(4)
C9 0.0149(5) 0.0142(5) 0.0197(5) -0.0022(4) 0.0070(4) -0.0003(4)
N10 0.0139(4) 0.0109(4) 0.0127(4) -0.0009(3) 0.0029(3) -0.0002(3)
C11 0.0171(5) 0.0153(5) 0.0106(5) -0.0024(4) 0.0029(4) -0.0006(4)
C12 0.0137(5) 0.0154(5) 0.0121(5) -0.0006(4) 0.0034(4) -0.0021(4)
C13 0.0153(5) 0.0162(5) 0.0166(5) 0.0041(4) 0.0024(4) 0.0014(4)
C14 0.0180(5) 0.0213(6) 0.0133(5) 0.0051(4) 0.0005(4) -0.0011(4)
C15 0.0185(5) 0.0208(6) 0.0113(5) 0.0002(4) 0.0029(4) -0.0025(4)
C16 0.0271(6) 0.0119(5) 0.0267(6) 0.0002(5) 0.0077(5) -0.0012(5)
C17 0.0322(7) 0.0165(6) 0.0336(7) 0.0044(5) 0.0153(6) -0.0039(5)
C18 0.0242(6) 0.0192(6) 0.0265(6) 0.0017(5) 0.0130(5) -0.0015(5)
C20 0.0213(5) 0.0158(5) 0.0123(5) -0.0006(4) 0.0064(4) 0.0008(4)
C21 0.0181(5) 0.0155(5) 0.0113(5) 0.0035(4) 0.0024(4) 0.0020(4)
O211 0.0187(4) 0.0143(4) 0.0147(4) -0.0002(3) 0.0054(3) -0.0008(3)
O212 0.0214(4) 0.0232(4) 0.0242(4) 0.0014(4) 0.0108(4) -0.0008(4)
C30 0.0196(5) 0.0104(5) 0.0149(5) -0.0013(4) 0.0040(4) 0.0017(4)
C31 0.0178(5) 0.0132(5) 0.0164(5) -0.0012(4) 0.0011(4) 0.0002(4)
O311 0.0209(4) 0.0135(4) 0.0131(4) -0.0010(3) 0.0008(3) 0.0035(3)
O312 0.0381(6) 0.0187(5) 0.0214(5) -0.0016(4) -0.0059(4) 0.0121(4)
O1W 0.0409(6) 0.0394(7) 0.0413(6) 0.0152(5) 0.0252(5) 0.0188(5)
O2W 0.0252(5) 0.0202(5) 0.0189(4) -0.0047(4) 0.0003(4) 0.0040(4)

_geom_special_details            
;
 All esds (except the esd in the dihedral angle between two l.s. planes)
 are estimated using the full covariance matrix.  The cell esds are taken
 into account individually in the estimation of esds in distances, angles
 and torsion angles; correlations between esds in cell parameters are only
 used when they are defined by crystal symmetry.  An approximate (isotropic)
 treatment of cell esds is used for estimating esds involving l.s. planes.
;

loop_
_geom_bond_atom_site_label_1
_geom_bond_atom_site_label_2
_geom_bond_distance
_geom_bond_site_symmetry_2
_geom_bond_publ_flag
Ni1 N1 1.9931(9) . ?
Ni1 N7 1.9994(10) . ?
Ni1 O311 2.0428(8) . ?
Ni1 O211 2.0656(8) . ?
Ni1 N10 2.1279(9) . ?
Ni1 N4 2.1480(10) . ?
N1 C2 1.3307(14) . ?
N1 C12 1.3420(14) . ?
C2 C13 1.3926(15) . ?
C2 C3 1.5142(15) . ?
C3 N4 1.4932(14) . ?
C3 H31 0.9900 . ?
C3 H32 0.9900 . ?
N4 C20 1.4724(14) . ?
N4 C5 1.4830(15) . ?
C5 C6 1.5163(16) . ?
C5 H51 0.9900 . ?
C5 H52 0.9900 . ?
C6 N7 1.3426(15) . ?
C6 C16 1.3786(17) . ?
N7 C8 1.3345(15) . ?
C8 C18 1.3880(17) . ?
C8 C9 1.5154(16) . ?
C9 N10 1.4967(14) . ?
C9 H91 0.9900 . ?
C9 H92 0.9900 . ?
N10 C30 1.4784(14) . ?
N10 C11 1.4878(14) . ?
C11 C12 1.5146(16) . ?
C11 H111 0.9900 . ?
C11 H112 0.9900 . ?
C12 C15 1.3865(16) . ?
C13 C14 1.3895(17) . ?
C13 H131 0.9500 . ?
C14 C15 1.3935(18) . ?
C14 H141 0.9500 . ?
C15 H151 0.9500 . ?
C16 C17 1.3938(19) . ?
C16 H161 0.9500 . ?
C17 C18 1.3899(19) . ?
C17 H171 0.9500 . ?
C18 H181 0.9500 . ?
C20 C21 1.5406(16) . ?
C20 H201 0.9900 . ?
C20 H202 0.9900 . ?
C21 O212 1.2360(15) . ?
C21 O211 1.2785(14) . ?
C30 C31 1.5378(16) . ?
C30 H301 0.9900 . ?
C30 H302 0.9900 . ?
C31 O312 1.2349(15) . ?
C31 O311 1.2779(14) . ?
O1W H11W 0.88(2) . ?
O1W H12W 0.91(3) . ?
O2W H21W 0.79(2) . ?
O2W H22W 0.83(2) . ?

loop_
_geom_angle_atom_site_label_1
_geom_angle_atom_site_label_2
_geom_angle_atom_site_label_3
_geom_angle
_geom_angle_site_symmetry_1
_geom_angle_site_symmetry_3
_geom_angle_publ_flag
N1 Ni1 N7 86.74(4) . . ?
N1 Ni1 O311 161.08(4) . . ?
N7 Ni1 O311 96.02(4) . . ?
N1 Ni1 O211 92.95(4) . . ?
N7 Ni1 O211 160.57(4) . . ?
O311 Ni1 O211 90.55(3) . . ?
N1 Ni1 N10 80.95(4) . . ?
N7 Ni1 N10 82.01(4) . . ?
O311 Ni1 N10 80.91(3) . . ?
O211 Ni1 N10 117.15(3) . . ?
N1 Ni1 N4 81.16(4) . . ?
N7 Ni1 N4 80.44(4) . . ?
O311 Ni1 N4 117.76(3) . . ?
O211 Ni1 N4 80.32(4) . . ?
N10 Ni1 N4 155.53(4) . . ?
C2 N1 C12 122.05(10) . . ?
C2 N1 Ni1 119.36(8) . . ?
C12 N1 Ni1 117.36(8) . . ?
N1 C2 C13 120.84(11) . . ?
N1 C2 C3 115.14(10) . . ?
C13 C2 C3 124.01(10) . . ?
N4 C3 C2 113.01(9) . . ?
N4 C3 H31 109.0 . . ?
C2 C3 H31 109.0 . . ?
N4 C3 H32 109.0 . . ?
C2 C3 H32 109.0 . . ?
H31 C3 H32 107.8 . . ?
C20 N4 C5 115.89(9) . . ?
C20 N4 C3 111.21(9) . . ?
C5 N4 C3 111.73(9) . . ?
C20 N4 Ni1 102.94(7) . . ?
C5 N4 Ni1 105.34(7) . . ?
C3 N4 Ni1 108.98(7) . . ?
N4 C5 C6 107.78(9) . . ?
N4 C5 H51 110.2 . . ?
C6 C5 H51 110.2 . . ?
N4 C5 H52 110.1 . . ?
C6 C5 H52 110.2 . . ?
H51 C5 H52 108.5 . . ?
N7 C6 C16 120.93(11) . . ?
N7 C6 C5 112.67(10) . . ?
C16 C6 C5 126.37(11) . . ?
C8 N7 C6 121.52(10) . . ?
C8 N7 Ni1 116.74(8) . . ?
C6 N7 Ni1 116.54(8) . . ?
N7 C8 C18 120.80(11) . . ?
N7 C8 C9 114.09(10) . . ?
C18 C8 C9 125.11(11) . . ?
N10 C9 C8 111.63(9) . . ?
N10 C9 H91 109.3 . . ?
C8 C9 H91 109.3 . . ?
N10 C9 H92 109.3 . . ?
C8 C9 H92 109.3 . . ?
H91 C9 H92 108.0 . . ?
C30 N10 C11 114.58(9) . . ?
C30 N10 C9 111.93(9) . . ?
C11 N10 C9 111.10(9) . . ?
C30 N10 Ni1 104.07(7) . . ?
C11 N10 Ni1 106.47(7) . . ?
C9 N10 Ni1 108.10(7) . . ?
N10 C11 C12 109.78(9) . . ?
N10 C11 H111 109.7 . . ?
C12 C11 H111 109.7 . . ?
N10 C11 H112 109.7 . . ?
C12 C11 H112 109.7 . . ?
H111 C11 H112 108.2 . . ?
N1 C12 C15 120.37(11) . . ?
N1 C12 C11 114.01(10) . . ?
C15 C12 C11 125.59(10) . . ?
C14 C13 C2 117.77(11) . . ?
C14 C13 H131 121.1 . . ?
C2 C13 H131 121.1 . . ?
C13 C14 C15 120.70(11) . . ?
C13 C14 H141 119.6 . . ?
C15 C14 H141 119.6 . . ?
C12 C15 C14 118.18(11) . . ?
C12 C15 H151 120.9 . . ?
C14 C15 H151 120.9 . . ?
C6 C16 C17 118.20(12) . . ?
C6 C16 H161 120.9 . . ?
C17 C16 H161 120.9 . . ?
C18 C17 C16 120.35(12) . . ?
C18 C17 H171 119.8 . . ?
C16 C17 H171 119.8 . . ?
C8 C18 C17 118.17(12) . . ?
C8 C18 H181 120.9 . . ?
C17 C18 H181 120.9 . . ?
N4 C20 C21 108.91(9) . . ?
N4 C20 H201 109.9 . . ?
C21 C20 H201 109.9 . . ?
N4 C20 H202 109.9 . . ?
C21 C20 H202 109.9 . . ?
H201 C20 H202 108.3 . . ?
O212 C21 O211 125.18(11) . . ?
O212 C21 C20 118.71(11) . . ?
O211 C21 C20 116.11(10) . . ?
C21 O211 Ni1 114.34(7) . . ?
N10 C30 C31 110.82(9) . . ?
N10 C30 H301 109.5 . . ?
C31 C30 H301 109.5 . . ?
N10 C30 H302 109.5 . . ?
C31 C30 H302 109.5 . . ?
H301 C30 H302 108.1 . . ?
O312 C31 O311 125.01(11) . . ?
O312 C31 C30 117.70(10) . . ?
O311 C31 C30 117.25(10) . . ?
C31 O311 Ni1 114.40(7) . . ?
H11W O1W H12W 113(2) . . ?
H21W O2W H22W 107.4(19) . . ?

_refine_diff_density_max         0.419
_refine_diff_density_min         -0.386
_refine_diff_density_rms         0.048

_shelx_res_file                  
;
TITL mo_lk_py2n2_karboxnib_kotek_a.res in C2/c
    py2n2_karboxnib.res
    created by SHELXL-2017/1 at 11:29:32 on 27-Oct-2025
REM Old TITL mo_lk_py2n2_karboxnib_kotek in C2/c
REM SHELXT solution in C2/c: R1 0.080, Rweak 0.003, Alpha 0.058
REM <I/s>   1.966 for  230 systematic absences,  Orientation as input
REM Formula found by SHELXT:  C18 N5 Ni O5
CELL  0.71073  29.7755   9.6626  13.6057   90.000  107.757   90.000
ZERR    8.000   0.0011   0.0003   0.0005    0.000    0.001    0.000
LATT  7
SYMM -X, Y, 1/2-Z
SFAC C H N NI O
UNIT 144 176 32 8 48
TEMP -153.150
SIZE 0.266 0.313 0.37
L.S. 10
BOND  $H
HTAB
OMIT -9  3  3
LIST 4
ACTA
FMAP 2
PLAN -10
WGHT    0.021900    5.107700
FVAR       0.33300
NI1   4    0.625519    0.340861    0.270026    11.00000    0.01282    0.00970 =
         0.00940   -0.00021    0.00219    0.00083
REM ---------------------------------------------------------------------------
REM macrocycle ----------------------------------------------------------------
N1    3    0.668452    0.265559    0.401599    11.00000    0.01339    0.01377 =
         0.01100    0.00088    0.00298    0.00036
C2    1    0.690916    0.146840    0.400320    11.00000    0.01309    0.01440 =
         0.01333    0.00165    0.00378    0.00036
C3    1    0.688354    0.093872    0.294007    11.00000    0.01778    0.01561 =
         0.01302    0.00096    0.00297    0.00529
AFIX  23
H31   2    0.718897    0.111529    0.281453    11.00000   -1.20000
H32   2    0.683283   -0.007483    0.291868    11.00000   -1.20000
AFIX   0
N4    3    0.649850    0.159855    0.209918    11.00000    0.01573    0.01280 =
         0.01064    0.00036    0.00282    0.00098
C5    1    0.608030    0.068419    0.173828    11.00000    0.01991    0.01210 =
         0.01588   -0.00295    0.00359   -0.00054
AFIX  23
H51   2    0.618033   -0.027738    0.166486    11.00000   -1.20000
H52   2    0.587377    0.100138    0.105876    11.00000   -1.20000
AFIX   0
C6    1    0.581719    0.074429    0.253190    11.00000    0.01590    0.01233 =
         0.01621   -0.00114    0.00189    0.00031
N7    3    0.577904    0.203753    0.285834    11.00000    0.01400    0.01137 =
         0.01439   -0.00026    0.00209    0.00011
C8    1    0.558024    0.229334    0.359592    11.00000    0.01376    0.01399 =
         0.01715   -0.00009    0.00368    0.00034
C9    1    0.558166    0.380785    0.388609    11.00000    0.01492    0.01425 =
         0.01969   -0.00216    0.00697   -0.00033
AFIX  23
H91   2    0.529062    0.425430    0.344490    11.00000   -1.20000
H92   2    0.558253    0.388371    0.461230    11.00000   -1.20000
AFIX   0
N10   3    0.600221    0.454927    0.376096    11.00000    0.01394    0.01091 =
         0.01266   -0.00093    0.00291   -0.00025
C11   1    0.639366    0.458467    0.474990    11.00000    0.01711    0.01533 =
         0.01060   -0.00241    0.00291   -0.00057
AFIX  23
H111  2    0.626421    0.473119    0.533121    11.00000   -1.20000
H112  2    0.660865    0.536277    0.474073    11.00000   -1.20000
AFIX   0
C12   1    0.666381    0.323315    0.489811    11.00000    0.01370    0.01538 =
         0.01212   -0.00064    0.00339   -0.00209
REM ---------------------------------------------------------------------------
C13   1    0.715438    0.080650    0.491888    11.00000    0.01532    0.01621 =
         0.01665    0.00411    0.00243    0.00144
AFIX  43
H131  2    0.732440   -0.002407    0.491390    11.00000   -1.20000
AFIX   0
C14   1    0.714204    0.140155    0.584002    11.00000    0.01796    0.02127 =
         0.01331    0.00507    0.00050   -0.00113
AFIX  43
H141  2    0.730719    0.097533    0.647697    11.00000   -1.20000
AFIX   0
C15   1    0.689001    0.261683    0.583945    11.00000    0.01854    0.02082 =
         0.01129    0.00016    0.00293   -0.00251
AFIX  43
H151  2    0.687361    0.301224    0.646687    11.00000   -1.20000
AFIX   0
REM ---------------------------------------------------------------------------
C16   1    0.563988   -0.036736    0.293012    11.00000    0.02711    0.01188 =
         0.02670    0.00022    0.00775   -0.00124
AFIX  43
H161  2    0.566117   -0.128011    0.268866    11.00000   -1.20000
AFIX   0
C17   1    0.542854   -0.011591    0.369657    11.00000    0.03216    0.01653 =
         0.03362    0.00435    0.01526   -0.00386
AFIX  43
H171  2    0.530496   -0.086504    0.398577    11.00000   -1.20000
AFIX   0
C18   1    0.539764    0.122503    0.403999    11.00000    0.02416    0.01921 =
         0.02647    0.00171    0.01300   -0.00155
AFIX  43
H181  2    0.525545    0.140542    0.456420    11.00000   -1.20000
AFIX   0
REM ---------------------------------------------------------------------------
REM pendant arm --------------------------------------------------------------
C20   1    0.667957    0.216708    0.128960    11.00000    0.02131    0.01581 =
         0.01231   -0.00060    0.00641    0.00081
AFIX  23
H201  2    0.641369    0.239027    0.066802    11.00000   -1.20000
H202  2    0.688286    0.147528    0.109579    11.00000   -1.20000
AFIX   0
C21   1    0.696574    0.348590    0.170224    11.00000    0.01812    0.01552 =
         0.01132    0.00348    0.00239    0.00197
O211  5    0.680442    0.426421    0.227605    11.00000    0.01870    0.01427 =
         0.01472   -0.00015    0.00544   -0.00080
O212  5    0.732443    0.372106    0.145331    11.00000    0.02139    0.02315 =
         0.02415    0.00139    0.01081   -0.00082
REM ---------------------------------------------------------------------------
C30   1    0.587513    0.591283    0.326047    11.00000    0.01960    0.01045 =
         0.01489   -0.00127    0.00405    0.00170
AFIX  23
H301  2    0.615843    0.651085    0.342853    11.00000   -1.20000
H302  2    0.563834    0.636462    0.353016    11.00000   -1.20000
AFIX   0
C31   1    0.567311    0.575513    0.208269    11.00000    0.01779    0.01323 =
         0.01637   -0.00122    0.00106    0.00024
O311  5    0.578488    0.466402    0.168033    11.00000    0.02085    0.01345 =
         0.01308   -0.00096    0.00079    0.00346
O312  5    0.542642    0.670560    0.159580    11.00000    0.03806    0.01869 =
         0.02136   -0.00159   -0.00587    0.01209
REM ---------------------------------------------------------------------------
REM water molecules of crystallization ----------------------------------------
O1W   5    0.799626    0.164427    0.140720    11.00000    0.04090    0.03942 =
         0.04126    0.01525    0.02519    0.01884
REM AFIX 3
H11W  2    0.776564    0.224682    0.134094    11.00000    0.05275
H12W  2    0.800127    0.097189    0.187647    11.00000    0.06119
REM AFIX 0
REM ---------------------------------------------------------------------------
O2W   5    0.462276    0.705251   -0.004484    11.00000    0.02518    0.02018 =
         0.01889   -0.00473    0.00026    0.00402
REM AFIX 3
H21W  2    0.485874    0.682649    0.037516    11.00000    0.03279
H22W  2    0.454919    0.642720   -0.048118    11.00000    0.03111
REM AFIX 0

HKLF 4


REM  mo_lk_py2n2_karboxnib_kotek_a.res in C2/c
REM R1 =  0.0223 for    4514 Fo > 4sig(Fo)  and  0.0226 for all    4607 data
REM    278 parameters refined using      0 restraints

END

WGHT      0.0219      5.1078

REM Instructions for potential hydrogen bonds
EQIV $1 -x+1, -y+1, -z
HTAB C5 O2W_$1
EQIV $2 -x+3/2, y+1/2, -z+1/2
HTAB C11 O1W_$2
EQIV $3 x, y-1, z
HTAB C16 O312_$3
EQIV $4 x, -y+1, z+1/2
HTAB C18 O2W_$4
HTAB C30 O1W_$2
EQIV $5 -x+1, y, -z+1/2
HTAB C30 O2W_$5
HTAB O1W O212
EQIV $6 -x+3/2, y-1/2, -z+1/2
HTAB O1W O211_$6
HTAB O2W O312
HTAB O2W O311_$1

REM Highest difference peak  0.419,  deepest hole -0.386,  1-sigma level  0.048
Q1    1   0.6812  0.2870  0.1490  11.00000  0.05    0.42
Q2    1   0.6897  0.1226  0.3493  11.00000  0.05    0.41
Q3    1   0.5483  0.1780  0.3837  11.00000  0.05    0.37
Q4    1   0.6522  0.3882  0.4834  11.00000  0.05    0.36
Q5    1   0.7030  0.1131  0.4472  11.00000  0.05    0.35
Q6    1   0.5610  0.3027  0.3762  11.00000  0.05    0.34
Q7    1   0.5920  0.0722  0.2116  11.00000  0.05    0.33
Q8    1   0.5768  0.5829  0.2683  11.00000  0.05    0.33
Q9    1   0.5479  0.0595  0.3965  11.00000  0.05    0.32
Q10   1   0.5734  0.0230  0.2727  11.00000  0.05    0.31
;
_shelx_res_checksum              14009
####################################################################### 
# 
# This file contains crystal structure data downloaded from the 
# Cambridge Structural Database (CSD) hosted by the Cambridge 
# Crystallographic Data Centre (CCDC).
# 
# Full information about CCDC data access policies and citation 
# guidelines are available at http://www.ccdc.cam.ac.uk/access/V1 
# 
# Audit and citation data items may have been added by the CCDC. 
# Please retain this information to preserve the provenance of 
# this file and to allow appropriate attribution of the data. 
# 
#######################################################################

data_nipy2n2
_database_code_depnum_ccdc_archive 'CCDC 2516499'
loop_
_audit_author_name
_audit_author_address
'Jan Kotek'
;Faculty of Science, Charles University, Prague
Czech Republic
;
_audit_update_record             
;
2026-02-20 deposited with the CCDC.	2026-03-16 downloaded from the CCDC.
;

_audit_creation_method           SHELXL-2017/1
_shelx_SHELXL_version_number     2017/1
_chemical_name_systematic        ?
_chemical_name_common            ?
_chemical_melting_point          ?
_chemical_formula_moiety         'C14 H16 Cl2 N4 Ni, 0.5(C3 H8 O), H2 O'
_chemical_formula_sum            'C15.50 H22 Cl2 N4 Ni O1.50'
_chemical_formula_weight         417.98

loop_
_atom_type_symbol
_atom_type_description
_atom_type_scat_dispersion_real
_atom_type_scat_dispersion_imag
_atom_type_scat_source
C C 0.0033 0.0016 'International Tables Vol C Tables 4.2.6.8 and 6.1.1.4'
H H 0.0000 0.0000 'International Tables Vol C Tables 4.2.6.8 and 6.1.1.4'
Cl Cl 0.1484 0.1585 'International Tables Vol C Tables 4.2.6.8 and 6.1.1.4'
N N 0.0061 0.0033 'International Tables Vol C Tables 4.2.6.8 and 6.1.1.4'
Ni Ni 0.3393 1.1124 'International Tables Vol C Tables 4.2.6.8 and 6.1.1.4'
O O 0.0106 0.0060 'International Tables Vol C Tables 4.2.6.8 and 6.1.1.4'

_space_group_crystal_system      orthorhombic
_space_group_IT_number           70
_space_group_name_H-M_alt        'F d d d'
_space_group_name_Hall           '-F 2uv 2vw'

_shelx_space_group_comment       
;
The symmetry employed for this shelxl refinement is uniquely defined
by the following loop, which should always be used as a source of
symmetry information in preference to the above space-group names.
They are only intended as comments.
;

loop_
_space_group_symop_operation_xyz
'x, y, z'
'-x+3/4, -y+3/4, z'
'-x+3/4, y, -z+3/4'
'x, -y+3/4, -z+3/4'
'x, y+1/2, z+1/2'
'-x+3/4, -y+5/4, z+1/2'
'-x+3/4, y+1/2, -z+5/4'
'x, -y+5/4, -z+5/4'
'x+1/2, y, z+1/2'
'-x+5/4, -y+3/4, z+1/2'
'-x+5/4, y, -z+5/4'
'x+1/2, -y+3/4, -z+5/4'
'x+1/2, y+1/2, z'
'-x+5/4, -y+5/4, z'
'-x+5/4, y+1/2, -z+3/4'
'x+1/2, -y+5/4, -z+3/4'
'-x, -y, -z'
'x-3/4, y-3/4, -z'
'x-3/4, -y, z-3/4'
'-x, y-3/4, z-3/4'
'-x, -y+1/2, -z+1/2'
'x-3/4, y-1/4, -z+1/2'
'x-3/4, -y+1/2, z-1/4'
'-x, y-1/4, z-1/4'
'-x+1/2, -y, -z+1/2'
'x-1/4, y-3/4, -z+1/2'
'x-1/4, -y, z-1/4'
'-x+1/2, y-3/4, z-1/4'
'-x+1/2, -y+1/2, -z'
'x-1/4, y-1/4, -z'
'x-1/4, -y+1/2, z-3/4'
'-x+1/2, y-1/4, z-3/4'

_cell_length_a                   8.5884(5)
_cell_length_b                   28.5181(17)
_cell_length_c                   29.1373(19)
_cell_angle_alpha                90
_cell_angle_beta                 90
_cell_angle_gamma                90
_cell_volume                     7136.4(8)
_cell_formula_units_Z            16
_cell_measurement_temperature    120(2)
_cell_measurement_reflns_used    9651
_cell_measurement_theta_min      3.246
_cell_measurement_theta_max      28.2827

_exptl_crystal_description       plate
_exptl_crystal_colour            'light blue'
_exptl_crystal_density_meas      ?
_exptl_crystal_density_method    ?
_exptl_crystal_density_diffrn    1.556
_exptl_crystal_F_000             3472
_exptl_transmission_factor_min   ?
_exptl_transmission_factor_max   ?
_exptl_crystal_size_max          0.471
_exptl_crystal_size_mid          0.411
_exptl_crystal_size_min          0.088
_exptl_absorpt_coefficient_mu    1.400
_shelx_estimated_absorpt_T_min   0.558
_shelx_estimated_absorpt_T_max   0.887
_exptl_absorpt_correction_type   Multi-Scan
_exptl_absorpt_correction_T_min  0.558
_exptl_absorpt_correction_T_max  0.887
_exptl_absorpt_process_details   
;
Krause, L., Herbst-Irmer, R., Sheldrick, G. M., Stalke, D. (2015).
"Comparison of silver and molybdenum microfocus X-ray sources for single-crystal
 structure determination"
J. Appl. Cryst. 48, 3-10.
doi:10.1107/S1600576714022985
;
_exptl_absorpt_special_details   ?
_diffrn_ambient_temperature      120(2)
_diffrn_radiation_wavelength     0.71073
_diffrn_radiation_type           MoK\a
_diffrn_radiation_monochromator  'multilayer mirror'
_diffrn_source                   'microfocus sealed tube'
_diffrn_source_type              'INCOATEC I\mS'
_diffrn_measurement_device       'KAPPA diffractometer'
_diffrn_measurement_device_type  'Bruker D8 QUEST'
_diffrn_measurement_method       '\w and \f scans'
_diffrn_detector_area_resol_mean 7.391
_diffrn_reflns_number            48120
_diffrn_reflns_av_unetI/netI     0.0089
_diffrn_reflns_av_R_equivalents  0.0210
_diffrn_reflns_limit_h_min       -11
_diffrn_reflns_limit_h_max       11
_diffrn_reflns_limit_k_min       -38
_diffrn_reflns_limit_k_max       37
_diffrn_reflns_limit_l_min       -38
_diffrn_reflns_limit_l_max       38
_diffrn_reflns_theta_min         2.574
_diffrn_reflns_theta_max         28.285
_diffrn_reflns_theta_full        25.242
_diffrn_measured_fraction_theta_max 0.998
_diffrn_measured_fraction_theta_full 0.997
_diffrn_reflns_Laue_measured_fraction_max 0.998
_diffrn_reflns_Laue_measured_fraction_full 0.997
_diffrn_reflns_point_group_measured_fraction_max 0.998
_diffrn_reflns_point_group_measured_fraction_full 0.997
_reflns_number_total             2226
_reflns_number_gt                2175
_reflns_threshold_expression     'I > 2\s(I)'
_reflns_Friedel_coverage         0.000
_reflns_Friedel_fraction_max     .
_reflns_Friedel_fraction_full    .

_reflns_special_details          
;
 Reflections were merged by SHELXL according to the crystal
 class for the calculation of statistics and refinement.
 
 _reflns_Friedel_fraction is defined as the number of unique
 Friedel pairs measured divided by the number that would be
 possible theoretically, ignoring centric projections and
 systematic absences.
;

_computing_data_collection       'Bruker Instrument Service v8.5.1.2.Release'
_computing_cell_refinement       'SAINT V8.41 (Bruker AXS LLC)'
_computing_data_reduction        'SAINT V8.41 (Bruker AXS LLC)'
_computing_structure_solution    'SHELXT 2018/2 (Sheldrick, 2018)'
_computing_structure_refinement  'SHELXL-2017/1 (Sheldrick, 2017)'
_computing_molecular_graphics    ?
_computing_publication_material  ?
_refine_special_details          ?
_refine_ls_structure_factor_coef Fsqd
_refine_ls_matrix_type           full
_refine_ls_weighting_scheme      calc
_refine_ls_weighting_details     
'w=1/[\s^2^(Fo^2^)+(0.0267P)^2^+21.6575P] where P=(Fo^2^+2Fc^2^)/3'
_atom_sites_solution_primary     direct
_atom_sites_solution_secondary   difmap
_atom_sites_solution_hydrogens   mixed
_refine_ls_hydrogen_treatment    mixed
_refine_ls_extinction_method     none
_refine_ls_extinction_coef       .
_refine_ls_number_reflns         2226
_refine_ls_number_parameters     125
_refine_ls_number_restraints     1
_refine_ls_R_factor_all          0.0204
_refine_ls_R_factor_gt           0.0200
_refine_ls_wR_factor_ref         0.0531
_refine_ls_wR_factor_gt          0.0527
_refine_ls_goodness_of_fit_ref   0.955
_refine_ls_restrained_S_all      0.955
_refine_ls_shift/su_max          0.006
_refine_ls_shift/su_mean         0.000

loop_
_atom_site_label
_atom_site_type_symbol
_atom_site_fract_x
_atom_site_fract_y
_atom_site_fract_z
_atom_site_U_iso_or_equiv
_atom_site_adp_type
_atom_site_occupancy
_atom_site_site_symmetry_order
_atom_site_calc_flag
_atom_site_refinement_flags_posn
_atom_site_refinement_flags_adp
_atom_site_refinement_flags_occupancy
_atom_site_disorder_assembly
_atom_site_disorder_group
Ni1 Ni 0.375000 0.68286(2) 0.375000 0.01140(7) Uani 1 2 d S T P . .
Cl1 Cl 0.36312(3) 0.62394(2) 0.43351(2) 0.01651(7) Uani 1 1 d . . . . .
N1 N 0.35868(10) 0.73459(3) 0.42170(3) 0.01343(17) Uani 1 1 d . . . . .
C2 C 0.22043(13) 0.75435(4) 0.42952(4) 0.0151(2) Uani 1 1 d . . . . .
C3 C 0.08353(13) 0.73060(4) 0.40684(4) 0.0177(2) Uani 1 1 d . . . . .
H31 H 0.029696 0.710693 0.429702 0.021 Uiso 1 1 calc R U . . .
H32 H 0.008979 0.754808 0.396330 0.021 Uiso 1 1 calc R U . . .
N4 N 0.12984(11) 0.70129(3) 0.36721(3) 0.01446(19) Uani 1 1 d . . . . .
H41 H 0.070(2) 0.6770(6) 0.3660(5) 0.025(4) Uiso 1 1 d . . . . .
C5 C 0.11466(13) 0.72541(4) 0.32242(4) 0.0182(2) Uani 1 1 d . . . . .
H51 H 0.025537 0.747386 0.323644 0.022 Uiso 1 1 calc R U . . .
H52 H 0.093006 0.701941 0.298212 0.022 Uiso 1 1 calc R U . . .
C6 C 0.48945(13) 0.75214(4) 0.43971(4) 0.0154(2) Uani 1 1 d . . . . .
C7 C 0.20735(14) 0.79294(4) 0.45847(4) 0.0197(2) Uani 1 1 d . . . . .
H71 H 0.108713 0.806720 0.464467 0.024 Uiso 1 1 calc R U . . .
C8 C 0.34139(16) 0.81087(4) 0.47837(4) 0.0220(2) Uani 1 1 d . . . . .
H81 H 0.334984 0.836770 0.498793 0.026 Uiso 1 1 calc R U . . .
C9 C 0.48534(14) 0.79090(4) 0.46840(4) 0.0196(2) Uani 1 1 d . . . . .
H91 H 0.578459 0.803509 0.480935 0.023 Uiso 1 1 calc R U . . .
O1 O 0.125000 0.625000 0.23980(6) 0.0451(5) Uani 1 2 d S T P . .
H11W H 0.196(3) 0.6257(7) 0.2570(7) 0.050(6) Uiso 1 1 d . . . . .
C1A C -0.0489(7) 0.6198(2) 0.1212(3) 0.0286(12) Uiso 0.25 1 d D . P A -1
H11A H -0.055204 0.593373 0.143455 0.034 Uiso 0.25 1 d R U P A -1
H12A H -0.073943 0.606847 0.090425 0.034 Uiso 0.25 1 d R U P A -1
H13A H -0.124764 0.643390 0.129321 0.034 Uiso 0.25 1 d R U P A -1
C2A C 0.1037(5) 0.64724(14) 0.1269(2) 0.0181(9) Uiso 0.25 1 d D . P A -1
H21A H 0.125631 0.665549 0.098363 0.022 Uiso 0.25 1 d R U P A -1
O2A O 0.0990(4) 0.67569(13) 0.16205(13) 0.0252(7) Uiso 0.25 1 d . . P A -1
H21O H 0.106916 0.659765 0.186653 0.030 Uiso 0.25 1 d R U P A -1
C3A C 0.2367(8) 0.6111(2) 0.1317(2) 0.0393(15) Uiso 0.25 1 d D . P A -1
H31A H 0.205679 0.590789 0.157303 0.047 Uiso 0.25 1 d R U P A -1
H32A H 0.336506 0.626041 0.138886 0.047 Uiso 0.25 1 d R U P A -1
H33A H 0.247282 0.592264 0.103785 0.047 Uiso 0.25 1 d R U P A -1

loop_
_atom_site_aniso_label
_atom_site_aniso_U_11
_atom_site_aniso_U_22
_atom_site_aniso_U_33
_atom_site_aniso_U_23
_atom_site_aniso_U_13
_atom_site_aniso_U_12
Ni1 0.01068(10) 0.00880(10) 0.01474(10) 0.000 0.00130(6) 0.000
Cl1 0.01836(13) 0.01294(13) 0.01823(13) 0.00229(9) 0.00275(9) 0.00048(8)
N1 0.0142(4) 0.0108(4) 0.0153(4) 0.0003(3) 0.0019(3) -0.0007(3)
C2 0.0160(5) 0.0119(5) 0.0174(5) 0.0010(4) 0.0042(4) -0.0007(4)
C3 0.0128(5) 0.0175(5) 0.0228(5) -0.0025(4) 0.0043(4) 0.0001(4)
N4 0.0126(4) 0.0117(4) 0.0190(5) -0.0003(3) 0.0011(3) -0.0016(3)
C5 0.0140(5) 0.0198(5) 0.0208(5) 0.0032(4) -0.0024(4) -0.0001(4)
C6 0.0163(5) 0.0137(5) 0.0161(5) 0.0009(4) 0.0013(4) -0.0020(4)
C7 0.0216(5) 0.0144(5) 0.0232(5) -0.0022(4) 0.0075(4) 0.0014(4)
C8 0.0290(6) 0.0145(5) 0.0225(6) -0.0050(4) 0.0064(5) -0.0032(5)
C9 0.0224(5) 0.0169(5) 0.0193(5) -0.0031(4) 0.0016(4) -0.0058(4)
O1 0.0348(9) 0.0823(14) 0.0183(7) 0.000 0.000 0.0054(8)

_geom_special_details            
;
 All esds (except the esd in the dihedral angle between two l.s. planes)
 are estimated using the full covariance matrix.  The cell esds are taken
 into account individually in the estimation of esds in distances, angles
 and torsion angles; correlations between esds in cell parameters are only
 used when they are defined by crystal symmetry.  An approximate (isotropic)
 treatment of cell esds is used for estimating esds involving l.s. planes.
;

loop_
_geom_bond_atom_site_label_1
_geom_bond_atom_site_label_2
_geom_bond_distance
_geom_bond_site_symmetry_2
_geom_bond_publ_flag
Ni1 N1 2.0118(9) 3 ?
Ni1 N1 2.0118(9) . ?
Ni1 N4 2.1819(9) 3 ?
Ni1 N4 2.1819(9) . ?
Ni1 Cl1 2.3959(3) . ?
Ni1 Cl1 2.3959(3) 3 ?
N1 C2 1.3339(14) . ?
N1 C6 1.3369(14) . ?
C2 C7 1.3911(15) . ?
C2 C3 1.5092(16) . ?
C3 N4 1.4800(14) . ?
C3 H31 0.9900 . ?
C3 H32 0.9900 . ?
N4 C5 1.4809(14) . ?
N4 H41 0.863(18) . ?
C5 C6 1.5087(15) 3 ?
C5 H51 0.9900 . ?
C5 H52 0.9900 . ?
C6 C9 1.3861(15) . ?
C7 C8 1.3868(18) . ?
C7 H71 0.9500 . ?
C8 C9 1.3919(17) . ?
C8 H81 0.9500 . ?
C9 H91 0.9500 . ?
O1 H11W 0.79(2) . ?
O1 H11W 0.79(2) 14_455 ?
C1A C2A 1.536(5) . ?
C1A H11A 0.9950 . ?
C1A H12A 0.9935 . ?
C1A H13A 0.9662 . ?
C2A O2A 1.307(7) . ?
C2A C3A 1.545(5) . ?
C2A H21A 1.0000 . ?
O2A H21O 0.8513 . ?
C3A H31A 0.9800 . ?
C3A H32A 0.9800 . ?
C3A H33A 0.9800 . ?

loop_
_geom_angle_atom_site_label_1
_geom_angle_atom_site_label_2
_geom_angle_atom_site_label_3
_geom_angle
_geom_angle_site_symmetry_1
_geom_angle_site_symmetry_3
_geom_angle_publ_flag
N1 Ni1 N1 85.68(5) 3 . ?
N1 Ni1 N4 80.01(4) 3 3 ?
N1 Ni1 N4 79.65(4) . 3 ?
N1 Ni1 N4 79.65(4) 3 . ?
N1 Ni1 N4 80.01(4) . . ?
N4 Ni1 N4 152.13(5) 3 . ?
N1 Ni1 Cl1 176.87(3) 3 . ?
N1 Ni1 Cl1 91.72(3) . . ?
N4 Ni1 Cl1 97.82(3) 3 . ?
N4 Ni1 Cl1 101.64(3) . . ?
N1 Ni1 Cl1 91.72(3) 3 3 ?
N1 Ni1 Cl1 176.87(3) . 3 ?
N4 Ni1 Cl1 101.64(3) 3 3 ?
N4 Ni1 Cl1 97.81(3) . 3 ?
Cl1 Ni1 Cl1 90.931(15) . 3 ?
C2 N1 C6 121.51(10) . . ?
C2 N1 Ni1 119.17(7) . . ?
C6 N1 Ni1 118.78(7) . . ?
N1 C2 C7 120.64(11) . . ?
N1 C2 C3 115.41(9) . . ?
C7 C2 C3 123.89(10) . . ?
N4 C3 C2 112.70(9) . . ?
N4 C3 H31 109.1 . . ?
C2 C3 H31 109.1 . . ?
N4 C3 H32 109.1 . . ?
C2 C3 H32 109.1 . . ?
H31 C3 H32 107.8 . . ?
C3 N4 C5 113.67(9) . . ?
C3 N4 Ni1 108.31(7) . . ?
C5 N4 Ni1 106.76(6) . . ?
C3 N4 H41 108.9(11) . . ?
C5 N4 H41 106.5(11) . . ?
Ni1 N4 H41 112.8(12) . . ?
N4 C5 C6 111.61(9) . 3 ?
N4 C5 H51 109.3 . . ?
C6 C5 H51 109.3 3 . ?
N4 C5 H52 109.3 . . ?
C6 C5 H52 109.3 3 . ?
H51 C5 H52 108.0 . . ?
N1 C6 C9 120.91(10) . . ?
N1 C6 C5 114.62(9) . 3 ?
C9 C6 C5 124.43(10) . 3 ?
C8 C7 C2 118.57(11) . . ?
C8 C7 H71 120.7 . . ?
C2 C7 H71 120.7 . . ?
C7 C8 C9 119.94(10) . . ?
C7 C8 H81 120.0 . . ?
C9 C8 H81 120.0 . . ?
C6 C9 C8 118.35(11) . . ?
C6 C9 H91 120.8 . . ?
C8 C9 H91 120.8 . . ?
H11W O1 H11W 102(3) . 14_455 ?
C2A C1A H11A 111.2 . . ?
C2A C1A H12A 118.1 . . ?
H11A C1A H12A 107.2 . . ?
C2A C1A H13A 101.2 . . ?
H11A C1A H13A 109.4 . . ?
H12A C1A H13A 109.5 . . ?
O2A C2A C3A 111.5(5) . . ?
O2A C2A C1A 112.0(5) . . ?
C3A C2A C1A 107.5(5) . . ?
O2A C2A H21A 109.5 . . ?
C3A C2A H21A 106.6 . . ?
C1A C2A H21A 109.7 . . ?
C2A O2A H21O 109.0 . . ?
C2A C3A H31A 105.2 . . ?
C2A C3A H32A 112.1 . . ?
H31A C3A H32A 109.5 . . ?
C2A C3A H33A 111.0 . . ?
H31A C3A H33A 109.5 . . ?
H32A C3A H33A 109.5 . . ?

_refine_diff_density_max         0.390
_refine_diff_density_min         -0.322
_refine_diff_density_rms         0.049

_shelx_res_file                  
;
TITL mo_lk_nipy2n2_kotek_d.res in Fddd
    nipy2n2.res
    created by SHELXL-2017/1 at 16:05:25 on 05-Feb-2026
REM Old TITL mo_lk_nipy2n2_kotek in Fddd
REM SHELXT solution in Fddd: R1 0.177, Rweak 0.001, Alpha 0.035
REM <I/s>   1.168 for  201 systematic absences,  Orientation as input
REM Formula found by SHELXT:  C14 Cl2 N5 Ni
CELL  0.71073   8.5884  28.5181  29.1373   90.000   90.000   90.000
ZERR   16.000   0.0005   0.0017   0.0019    0.000    0.000    0.000
LATT  4
SYMM 3/4-X, 3/4-Y, Z
SYMM 3/4-X, Y, 3/4-Z
SYMM X, 3/4-Y, 3/4-Z
SFAC C   H   CL N  NI O
UNIT 248 352 32 64 16 24
TEMP -153.150
SIZE 0.088 0.411 0.471
L.S. 8
OMIT  2  6  8
BOND  $H
LIST 4
ACTA
HTAB
FMAP 2
PLAN -10
WGHT    0.026700   21.657499
FVAR       0.09873
NI1   5    0.375000    0.682862    0.375000    10.50000    0.01068    0.00880 =
         0.01474    0.00000    0.00130    0.00000
CL1   3    0.363117    0.623941    0.433509    11.00000    0.01836    0.01294 =
         0.01823    0.00229    0.00275    0.00048
REM macrocycle ---------------------------------------------------------------
N1    4    0.358677    0.734589    0.421703    11.00000    0.01421    0.01078 =
         0.01530    0.00025    0.00194   -0.00071
C2    1    0.220425    0.754350    0.429522    11.00000    0.01604    0.01188 =
         0.01738    0.00097    0.00422   -0.00067
C3    1    0.083531    0.730605    0.406837    11.00000    0.01279    0.01745 =
         0.02284   -0.00249    0.00432    0.00009
AFIX  23
H31   2    0.029696    0.710693    0.429702    11.00000   -1.20000
H32   2    0.008979    0.754808    0.396330    11.00000   -1.20000
AFIX   0
N4    4    0.129838    0.701286    0.367210    11.00000    0.01258    0.01175 =
         0.01905   -0.00026    0.00106   -0.00164
REM AFIX 3
H41   2    0.069868    0.677046    0.366005    11.00000    0.02476
REM AFIX 0
C5    1    0.114663    0.725405    0.322424    11.00000    0.01399    0.01980 =
         0.02084    0.00318   -0.00243   -0.00014
AFIX  23
H51   2    0.025537    0.747386    0.323644    11.00000   -1.20000
H52   2    0.093006    0.701941    0.298212    11.00000   -1.20000
AFIX   0
REM ---------------------------------------------------------------------------
C6    1    0.489453    0.752138    0.439712    11.00000    0.01626    0.01367 =
         0.01613    0.00090    0.00129   -0.00199
C7    1    0.207346    0.792944    0.458466    11.00000    0.02155    0.01436 =
         0.02316   -0.00222    0.00754    0.00138
AFIX  43
H71   2    0.108713    0.806720    0.464467    11.00000   -1.20000
AFIX   0
C8    1    0.341394    0.810875    0.478370    11.00000    0.02903    0.01446 =
         0.02247   -0.00496    0.00635   -0.00319
AFIX  43
H81   2    0.334984    0.836770    0.498793    11.00000   -1.20000
AFIX   0
C9    1    0.485340    0.790895    0.468395    11.00000    0.02244    0.01690 =
         0.01933   -0.00309    0.00156   -0.00584
AFIX  43
H91   2    0.578459    0.803509    0.480935    11.00000   -1.20000
AFIX   0
REM ---------------------------------------------------------------------------
REM water molecule of crystallization -----------------------------------------
O1    6    0.125000    0.625000    0.239799    10.50000    0.03484    0.08227 =
         0.01832    0.00000    0.00000    0.00537
REM AFIX 3
H11W  2    0.196422    0.625672    0.256988    11.00000    0.05044
REM AFIX 0
REM ---------------------------------------------------------------------------
REM isopropanol molecule of crystallization -----------------------------------
PART -1
SADI 0.005 C2A C1A C2A C3A
C1A   1   -0.048903    0.619781    0.121213    10.25000    0.02859
AFIX   3
H11A  2   -0.055204    0.593373    0.143455    10.25000   -1.20000
H12A  2   -0.073943    0.606847    0.090425    10.25000   -1.20000
H13A  2   -0.124764    0.643390    0.129321    10.25000   -1.20000
AFIX   0
C2A   1    0.103725    0.647242    0.126914    10.25000    0.01814
AFIX   3
H21A  2    0.125631    0.665549    0.098363    10.25000   -1.20000
AFIX   0
O2A   6    0.098986    0.675686    0.162051    10.25000    0.02523
AFIX   3
H21O  2    0.106916    0.659765    0.186653    10.25000   -1.20000
AFIX   0
C3A   1    0.236659    0.611090    0.131748    10.25000    0.03931
AFIX   3
H31A  2    0.205679    0.590789    0.157303    10.25000   -1.20000
H32A  2    0.336506    0.626041    0.138886    10.25000   -1.20000
H33A  2    0.247282    0.592264    0.103785    10.25000   -1.20000

AFIX   0
HKLF 4


REM  mo_lk_nipy2n2_kotek_d.res in Fddd
REM R1 =  0.0200 for    2175 Fo > 4sig(Fo)  and  0.0204 for all    2226 data
REM    125 parameters refined using      1 restraints

END

WGHT      0.0269     15.1601

REM Instructions for potential hydrogen bonds
EQIV $2 -x+1/4, -y+5/4, z
HTAB C3 Cl1_$2
EQIV $3 x-1/4, -y+3/2, z+1/4
HTAB C3 O2A^a_$3
HTAB N4 Cl1_$2
EQIV $4 x-1/2, -y+5/4, -z+3/4
HTAB N4 Cl1_$4
EQIV $5 -x, -y+3/2, -z+1/2
HTAB C5 O2A^a_$5
HTAB C5 Cl1_$4
EQIV $1 -x+3/4, y, -z+3/4
HTAB O1 Cl1_$1
HTAB O2A^a O1

REM Highest difference peak  0.390,  deepest hole -0.322,  1-sigma level  0.049
Q1    1   0.5635  0.7391  0.4329  11.00000  0.05    0.39
Q2    1   0.2148  0.7713  0.4457  11.00000  0.05    0.39
Q3    1   0.1538  0.7410  0.4189  11.00000  0.05    0.38
Q4    1   0.4876  0.7715  0.4543  11.00000  0.05    0.36
Q5    1   0.3651  0.7196  0.4054  11.00000  0.05    0.35
Q6    1   0.2764  0.8003  0.4682  11.00000  0.05    0.30
Q7    1   0.4124  0.8028  0.4723  11.00000  0.05    0.29
Q8    1   0.1078  0.7192  0.3864  11.00000  0.05    0.27
Q9    1   0.1227  0.7160  0.3444  11.00000  0.05    0.26
Q10   1   0.2879  0.7430  0.4284  11.00000  0.05    0.24
;
_shelx_res_checksum              91244
####################################################################### 
# 
# This file contains crystal structure data downloaded from the 
# Cambridge Structural Database (CSD) hosted by the Cambridge 
# Crystallographic Data Centre (CCDC).
# 
# Full information about CCDC data access policies and citation 
# guidelines are available at http://www.ccdc.cam.ac.uk/access/V1 
# 
# Audit and citation data items may have been added by the CCDC. 
# Please retain this information to preserve the provenance of 
# this file and to allow appropriate attribution of the data. 
# 
#######################################################################

data_py2n2_karboxga2_sq
_database_code_depnum_ccdc_archive 'CCDC 2516501'
loop_
_audit_author_name
_audit_author_address
'Jan Kotek'
;Faculty of Science, Charles University, Prague
Czech Republic
;
_audit_update_record             
;
2026-02-20 deposited with the CCDC.	2026-03-16 downloaded from the CCDC.
;

_audit_creation_method           SHELXL-2017/1
_shelx_SHELXL_version_number     2017/1
_chemical_name_systematic        ?
_chemical_name_common            ?
_chemical_melting_point          ?
_chemical_formula_moiety         
;
C72 H72 Ga4 N16 O16, Cl, 11(H2 O) [+ 3Cl, 6(H2 O)]
;
_chemical_formula_sum            'C72 H106 Cl4 Ga4 N16 O33'
_chemical_formula_weight         2144.40

loop_
_atom_type_symbol
_atom_type_description
_atom_type_scat_dispersion_real
_atom_type_scat_dispersion_imag
_atom_type_scat_source
C C 0.0033 0.0016 'International Tables Vol C Tables 4.2.6.8 and 6.1.1.4'
H H 0.0000 0.0000 'International Tables Vol C Tables 4.2.6.8 and 6.1.1.4'
Cl Cl 0.1484 0.1585 'International Tables Vol C Tables 4.2.6.8 and 6.1.1.4'
Ga Ga 0.2307 1.6083 'International Tables Vol C Tables 4.2.6.8 and 6.1.1.4'
N N 0.0061 0.0033 'International Tables Vol C Tables 4.2.6.8 and 6.1.1.4'
O O 0.0106 0.0060 'International Tables Vol C Tables 4.2.6.8 and 6.1.1.4'

_space_group_crystal_system      triclinic
_space_group_IT_number           2
_space_group_name_H-M_alt        'P -1'
_space_group_name_Hall           '-P 1'

_shelx_space_group_comment       
;
The symmetry employed for this shelxl refinement is uniquely defined
by the following loop, which should always be used as a source of
symmetry information in preference to the above space-group names.
They are only intended as comments.
;

loop_
_space_group_symop_operation_xyz
'x, y, z'
'-x, -y, -z'

_cell_length_a                   9.5403(5)
_cell_length_b                   15.2607(8)
_cell_length_c                   15.6879(8)
_cell_angle_alpha                100.388(2)
_cell_angle_beta                 106.769(2)
_cell_angle_gamma                91.963(2)
_cell_volume                     2142.01(19)
_cell_formula_units_Z            1
_cell_measurement_temperature    100(2)
_cell_measurement_reflns_used    9712
_cell_measurement_theta_min      2.2516
_cell_measurement_theta_max      28.2615

_exptl_crystal_description       prism
_exptl_crystal_colour            colourless
_exptl_crystal_density_meas      ?
_exptl_crystal_density_method    ?
_exptl_crystal_density_diffrn    1.662
_exptl_crystal_F_000             1106
_exptl_transmission_factor_min   ?
_exptl_transmission_factor_max   ?
_exptl_crystal_size_max          0.228
_exptl_crystal_size_mid          0.195
_exptl_crystal_size_min          0.124
_exptl_absorpt_coefficient_mu    1.466
_shelx_estimated_absorpt_T_min   0.731
_shelx_estimated_absorpt_T_max   0.839
_exptl_absorpt_correction_type   Multi-Scan
_exptl_absorpt_correction_T_min  0.73
_exptl_absorpt_correction_T_max  0.838
_exptl_absorpt_process_details   
;
Krause, L., Herbst-Irmer, R., Sheldrick, G. M., Stalke, D. (2015).
"Comparison of silver and molybdenum microfocus X-ray sources for single-crystal
 structure determination"
J. Appl. Cryst. 48, 3-10.
doi:10.1107/S1600576714022985
;
_exptl_absorpt_special_details   ?
_diffrn_ambient_temperature      100(2)
_diffrn_radiation_wavelength     0.71073
_diffrn_radiation_type           MoK\a
_diffrn_radiation_monochromator  'multilayer mirror'
_diffrn_source                   'microfocus sealed tube'
_diffrn_source_type              'INCOATEC I\mS'
_diffrn_measurement_device       'KAPPA diffractometer'
_diffrn_measurement_device_type  'Bruker D8 VENTURE'
_diffrn_measurement_method       '\w and \f scans'
_diffrn_detector_area_resol_mean 7.391
_diffrn_reflns_number            57267
_diffrn_reflns_av_unetI/netI     0.0221
_diffrn_reflns_av_R_equivalents  0.0318
_diffrn_reflns_limit_h_min       -12
_diffrn_reflns_limit_h_max       12
_diffrn_reflns_limit_k_min       -20
_diffrn_reflns_limit_k_max       20
_diffrn_reflns_limit_l_min       -20
_diffrn_reflns_limit_l_max       20
_diffrn_reflns_theta_min         2.126
_diffrn_reflns_theta_max         28.269
_diffrn_reflns_theta_full        25.242
_diffrn_measured_fraction_theta_max 0.995
_diffrn_measured_fraction_theta_full 0.999
_diffrn_reflns_Laue_measured_fraction_max 0.995
_diffrn_reflns_Laue_measured_fraction_full 0.999
_diffrn_reflns_point_group_measured_fraction_max 0.995
_diffrn_reflns_point_group_measured_fraction_full 0.999
_reflns_number_total             10566
_reflns_number_gt                9401
_reflns_threshold_expression     'I > 2\s(I)'
_reflns_Friedel_coverage         0.000
_reflns_Friedel_fraction_max     .
_reflns_Friedel_fraction_full    .

_reflns_special_details          
;
 Reflections were merged by SHELXL according to the crystal
 class for the calculation of statistics and refinement.
 
 Structure factors included contributions from the .fab file.
 
 _reflns_Friedel_fraction is defined as the number of unique
 Friedel pairs measured divided by the number that would be
 possible theoretically, ignoring centric projections and
 systematic absences.
;

_computing_data_collection       'Bruker Instrument Service v8.5.5.6'
_computing_cell_refinement       'SAINT V8.41 (Bruker AXS LLC)'
_computing_data_reduction        'SAINT V8.41 (Bruker AXS LLC)'
_computing_structure_solution    'SHELXT 2018/2 (Sheldrick, 2018)'
_computing_structure_refinement  'SHELXL-2017/1 (Sheldrick, 2017)'
_computing_molecular_graphics    ?
_computing_publication_material  ?
_refine_special_details          
;
Diffuse electron density corresponding to disordered chloride anions and water
molecules of crystallization was treated using the SQUEEZE procedure implemented
in PLATON. The solvent-accessible void volume is 282 \%A^3 per unit cell containing
107 electrons, consistent with three chloride anions and six water molecules
per unit cel.
;
_platon_squeeze_void_content     '3Cl, 6(H2 O)'
_refine_ls_structure_factor_coef Fsqd
_refine_ls_matrix_type           full
_refine_ls_weighting_scheme      calc
_refine_ls_weighting_details     
'w=1/[\s^2^(Fo^2^)+(0.0416P)^2^+1.6730P] where P=(Fo^2^+2Fc^2^)/3'
_atom_sites_solution_primary     direct
_atom_sites_solution_secondary   difmap
_atom_sites_solution_hydrogens   mixed
_refine_ls_hydrogen_treatment    constr
_refine_ls_extinction_method     none
_refine_ls_extinction_coef       .
_refine_ls_number_reflns         10566
_refine_ls_number_parameters     557
_refine_ls_number_restraints     3
_refine_ls_R_factor_all          0.0343
_refine_ls_R_factor_gt           0.0294
_refine_ls_wR_factor_ref         0.0828
_refine_ls_wR_factor_gt          0.0797
_refine_ls_goodness_of_fit_ref   1.053
_refine_ls_restrained_S_all      1.058
_refine_ls_shift/su_max          0.002
_refine_ls_shift/su_mean         0.000

loop_
_atom_site_label
_atom_site_type_symbol
_atom_site_fract_x
_atom_site_fract_y
_atom_site_fract_z
_atom_site_U_iso_or_equiv
_atom_site_adp_type
_atom_site_occupancy
_atom_site_site_symmetry_order
_atom_site_calc_flag
_atom_site_refinement_flags_posn
_atom_site_refinement_flags_adp
_atom_site_refinement_flags_occupancy
_atom_site_disorder_assembly
_atom_site_disorder_group
Ga1A Ga 0.62338(2) 0.79477(2) 0.62062(2) 0.01416(5) Uani 1 1 d . . . . .
N1A N 0.54915(16) 0.91795(9) 0.61670(10) 0.0156(3) Uani 1 1 d . . . . .
C2A C 0.63866(19) 0.98987(12) 0.66685(12) 0.0181(3) Uani 1 1 d . . . . .
C3A C 0.7821(2) 0.97504(13) 0.73195(16) 0.0320(5) Uani 1 1 d . . . . .
H31 H 0.863107 1.007392 0.719166 0.038 Uiso 1 1 calc R U . . .
H32 H 0.782645 1.001445 0.794517 0.038 Uiso 1 1 calc R U . . .
N4A N 0.81184(17) 0.87920(10) 0.72780(11) 0.0216(3) Uani 1 1 d . . . . .
C5A C 0.8244(2) 0.85065(14) 0.81446(13) 0.0261(4) Uani 1 1 d . . . . .
H51 H 0.876821 0.899502 0.865802 0.031 Uiso 1 1 calc R U . . .
H52 H 0.881897 0.797947 0.818166 0.031 Uiso 1 1 calc R U . . .
C6A C 0.6738(2) 0.82724(12) 0.82116(13) 0.0234(4) Uani 1 1 d . . . . .
N7A N 0.56542(17) 0.80652(10) 0.74184(10) 0.0181(3) Uani 1 1 d . . . . .
C8A C 0.4270(2) 0.78839(12) 0.74033(12) 0.0197(3) Uani 1 1 d . . . . .
C9A C 0.30957(19) 0.77731(12) 0.65029(12) 0.0190(3) Uani 1 1 d . . . . .
H91 H 0.242510 0.723465 0.642185 0.023 Uiso 1 1 calc R U . . .
H92 H 0.251188 0.829694 0.650761 0.023 Uiso 1 1 calc R U . . .
N10A N 0.37017(15) 0.76842(9) 0.57207(9) 0.0141(3) Uani 1 1 d . . . . .
C11A C 0.32253(18) 0.83895(11) 0.51879(12) 0.0164(3) Uani 1 1 d . . . . .
H111 H 0.217163 0.846133 0.511259 0.020 Uiso 1 1 calc R U . . .
H112 H 0.334862 0.821125 0.457686 0.020 Uiso 1 1 calc R U . . .
C12A C 0.41224(18) 0.92616(11) 0.56664(11) 0.0154(3) Uani 1 1 d . . . . .
C13A C 0.5965(2) 1.07539(12) 0.66204(12) 0.0199(3) Uani 1 1 d . . . . .
H131 H 0.661273 1.126532 0.696074 0.024 Uiso 1 1 calc R U . . .
C14A C 0.4578(2) 1.08459(12) 0.60650(13) 0.0211(4) Uani 1 1 d . . . . .
H141 H 0.428323 1.142501 0.600222 0.025 Uiso 1 1 calc R U . . .
C15A C 0.3619(2) 1.00934(12) 0.56001(12) 0.0185(3) Uani 1 1 d . . . . .
H151 H 0.264466 1.014834 0.524682 0.022 Uiso 1 1 calc R U . . .
C16A C 0.6467(3) 0.82543(15) 0.90294(14) 0.0315(5) Uani 1 1 d . . . . .
H161 H 0.723853 0.839604 0.958665 0.038 Uiso 1 1 calc R U . . .
C17A C 0.5044(3) 0.80247(16) 0.90135(14) 0.0344(5) Uani 1 1 d . . . . .
H171 H 0.483315 0.799101 0.956334 0.041 Uiso 1 1 calc R U . . .
C18A C 0.3925(2) 0.78436(14) 0.81977(14) 0.0282(4) Uani 1 1 d . . . . .
H181 H 0.294178 0.769468 0.818199 0.034 Uiso 1 1 calc R U . . .
C20A C 0.9419(2) 0.86199(14) 0.69643(14) 0.0257(4) Uani 1 1 d . . . . .
H201 H 0.979194 0.805026 0.710920 0.031 Uiso 1 1 calc R U . . .
H202 H 1.021001 0.910821 0.727255 0.031 Uiso 1 1 calc R U . . .
C21A C 0.8967(2) 0.85682(14) 0.59489(15) 0.0267(4) Uani 1 1 d . . . . .
O211 O 0.76105(13) 0.83006(8) 0.55263(9) 0.0188(2) Uani 1 1 d . . . . .
O212 O 0.98783(18) 0.87501(16) 0.55722(13) 0.0524(5) Uani 1 1 d . . . . .
C30A C 0.32569(18) 0.68032(11) 0.51075(11) 0.0149(3) Uani 1 1 d . . . . .
H301 H 0.231861 0.682313 0.463421 0.018 Uiso 1 1 calc R U . . .
H302 H 0.311145 0.634454 0.545467 0.018 Uiso 1 1 calc R U . . .
C31A C 0.44427(18) 0.65688(11) 0.46736(11) 0.0138(3) Uani 1 1 d . . . . .
O311 O 0.56062(13) 0.70764(8) 0.49169(8) 0.0169(2) Uani 1 1 d . . . . .
O312 O 0.41887(13) 0.58572(8) 0.40721(8) 0.0153(2) Uani 1 1 d . . . . .
Ga1B Ga 0.54723(2) 0.54044(2) 0.33545(2) 0.01372(5) Uani 1 1 d . . . . .
N1B N 0.60725(17) 0.48781(10) 0.22397(10) 0.0170(3) Uani 1 1 d . . . . .
C2B C 0.7427(2) 0.51069(12) 0.22068(12) 0.0197(3) Uani 1 1 d . . . . .
C3B C 0.84712(19) 0.56296(12) 0.30716(12) 0.0196(3) Uani 1 1 d . . . . .
H35 H 0.898488 0.521032 0.344296 0.024 Uiso 1 1 calc R U . . .
H36 H 0.922024 0.599236 0.292710 0.024 Uiso 1 1 calc R U . . .
N4B N 0.76967(16) 0.62285(10) 0.36035(10) 0.0159(3) Uani 1 1 d . . . . .
C5B C 0.74815(19) 0.70954(12) 0.33170(13) 0.0201(3) Uani 1 1 d . . . . .
H55 H 0.825669 0.723767 0.304525 0.024 Uiso 1 1 calc R U . . .
H56 H 0.757260 0.757180 0.385478 0.024 Uiso 1 1 calc R U . . .
C6B C 0.59945(19) 0.70759(11) 0.26352(12) 0.0166(3) Uani 1 1 d . . . . .
N7B N 0.49516(16) 0.64700(10) 0.26431(9) 0.0150(3) Uani 1 1 d . . . . .
C8B C 0.35855(19) 0.64212(12) 0.20685(11) 0.0175(3) Uani 1 1 d . . . . .
C9B C 0.25188(19) 0.57056(12) 0.21288(12) 0.0202(4) Uani 1 1 d . . . . .
H95 H 0.205011 0.594215 0.259920 0.024 Uiso 1 1 calc R U . . .
H96 H 0.173711 0.553254 0.154006 0.024 Uiso 1 1 calc R U . . .
N10B N 0.32709(16) 0.49068(10) 0.23596(10) 0.0169(3) Uani 1 1 d . . . . .
C11B C 0.3511(2) 0.43198(13) 0.15530(12) 0.0240(4) Uani 1 1 d . . . . .
H115 H 0.279423 0.443293 0.099526 0.029 Uiso 1 1 calc R U . . .
H116 H 0.332095 0.368664 0.158550 0.029 Uiso 1 1 calc R U . . .
C12B C 0.5033(2) 0.44659(12) 0.14861(12) 0.0200(3) Uani 1 1 d . . . . .
C13B C 0.7801(2) 0.48653(15) 0.14140(14) 0.0272(4) Uani 1 1 d . . . . .
H135 H 0.876073 0.502629 0.139527 0.033 Uiso 1 1 calc R U . . .
C14B C 0.6760(2) 0.43870(15) 0.06501(14) 0.0299(4) Uani 1 1 d . . . . .
H145 H 0.701415 0.419159 0.010822 0.036 Uiso 1 1 calc R U . . .
C15B C 0.5351(2) 0.41929(13) 0.06737(13) 0.0258(4) Uani 1 1 d . . . . .
H155 H 0.461576 0.388016 0.014728 0.031 Uiso 1 1 calc R U . . .
C16B C 0.5698(2) 0.76745(12) 0.20509(12) 0.0208(4) Uani 1 1 d . . . . .
H165 H 0.644979 0.809693 0.204735 0.025 Uiso 1 1 calc R U . . .
C17B C 0.4287(2) 0.76446(12) 0.14741(12) 0.0223(4) Uani 1 1 d . . . . .
H175 H 0.405492 0.805469 0.107542 0.027 Uiso 1 1 calc R U . . .
C18B C 0.3207(2) 0.70104(12) 0.14805(12) 0.0211(4) Uani 1 1 d . . . . .
H185 H 0.223155 0.698233 0.108976 0.025 Uiso 1 1 calc R U . . .
C20B C 0.84772(18) 0.63185(12) 0.45768(12) 0.0168(3) Uani 1 1 d . . . . .
H205 H 0.821306 0.686014 0.492783 0.020 Uiso 1 1 calc R U . . .
H206 H 0.955266 0.637720 0.467877 0.020 Uiso 1 1 calc R U . . .
C21B C 0.80407(18) 0.54942(11) 0.48860(11) 0.0154(3) Uani 1 1 d . . . . .
O215 O 0.68181(13) 0.50431(8) 0.43786(8) 0.0170(2) Uani 1 1 d . . . . .
O216 O 0.88043(13) 0.52946(9) 0.55862(8) 0.0196(3) Uani 1 1 d . . . . .
C30B C 0.23889(18) 0.43765(11) 0.27576(12) 0.0164(3) Uani 1 1 d . . . . .
H305 H 0.153756 0.403497 0.227379 0.020 Uiso 1 1 calc R U . . .
H306 H 0.201552 0.477814 0.319612 0.020 Uiso 1 1 calc R U . . .
C31B C 0.33690(19) 0.37423(11) 0.32341(11) 0.0156(3) Uani 1 1 d . . . . .
O315 O 0.47150(13) 0.39073(9) 0.34182(9) 0.0189(2) Uani 1 1 d . . . . .
O316 O 0.27249(13) 0.30737(8) 0.34063(8) 0.0168(2) Uani 1 1 d . . . . .
Cl1 Cl 0.98634(16) 0.57305(15) 0.99646(10) 0.0547(4) Uani 0.5 1 d . . P A 1
O1W O 0.9992(7) 0.6201(5) 0.9770(4) 0.091(2) Uani 0.5 1 d . . P B 2
H11W H 0.934972 0.635299 1.010565 0.109 Uiso 0.5 1 d R U P B 2
H12W H 1.090972 0.607300 1.014565 0.109 Uiso 0.5 1 d R U P B 2
O2W O 0.9914(3) 0.90710(14) 0.38972(15) 0.0610(6) Uani 1 1 d D . . . .
H21W H 0.963801 0.896177 0.443148 0.076(11) Uiso 1 1 d DR . . . .
H22W H 0.912650 0.925646 0.354972 0.042(8) Uiso 1 1 d DR . . . .
O3W O 1.10999(15) 0.75410(10) 0.30218(10) 0.0261(3) Uani 1 1 d D . . . .
H31W H 1.059277 0.747468 0.246056 0.031 Uiso 1 1 d R U . . .
H32W H 1.084821 0.805004 0.323580 0.046(8) Uiso 1 1 d DR . . . .
O4W O 0.85406(18) 0.69799(11) 0.11706(10) 0.0330(3) Uani 1 1 d . . . . .
H41W H 0.900358 0.751121 0.121995 0.040 Uiso 1 1 d R U . . .
H42W H 0.767433 0.683147 0.071865 0.061(10) Uiso 1 1 d R . . . .
O5W O 1.09036(16) 0.65171(11) 0.70176(11) 0.0339(3) Uani 1 1 d . . . . .
H51W H 1.008889 0.620654 0.651350 0.041 Uiso 1 1 d R U . . .
H52W H 1.072829 0.667098 0.758073 0.063(10) Uiso 1 1 d R . . . .
O6W O 1.0853(2) 0.71841(15) 0.88940(14) 0.0561(5) Uani 1 1 d . . . . .
H61W H 1.135473 0.766994 0.933229 0.046(8) Uiso 1 1 d R . . . .
H62W H 1.014673 0.686191 0.910128 0.049(9) Uiso 1 1 d R . . . .

loop_
_atom_site_aniso_label
_atom_site_aniso_U_11
_atom_site_aniso_U_22
_atom_site_aniso_U_33
_atom_site_aniso_U_23
_atom_site_aniso_U_13
_atom_site_aniso_U_12
Ga1A 0.01176(9) 0.01094(9) 0.01832(10) 0.00271(7) 0.00246(7) 0.00041(6)
N1A 0.0153(7) 0.0130(6) 0.0187(7) 0.0028(5) 0.0057(5) 0.0017(5)
C2A 0.0197(8) 0.0155(8) 0.0193(8) 0.0021(6) 0.0070(7) 0.0001(6)
C3A 0.0242(10) 0.0144(9) 0.0438(12) 0.0013(8) -0.0075(9) -0.0024(7)
N4A 0.0181(7) 0.0157(7) 0.0269(8) 0.0051(6) 0.0002(6) -0.0002(6)
C5A 0.0242(9) 0.0242(9) 0.0225(9) 0.0022(7) -0.0024(7) -0.0020(7)
C6A 0.0270(9) 0.0181(9) 0.0202(9) 0.0002(7) 0.0017(7) 0.0008(7)
N7A 0.0213(7) 0.0134(7) 0.0178(7) 0.0014(5) 0.0043(6) 0.0017(6)
C8A 0.0243(9) 0.0148(8) 0.0197(8) 0.0006(6) 0.0076(7) 0.0014(7)
C9A 0.0180(8) 0.0222(9) 0.0191(8) 0.0041(7) 0.0090(7) 0.0024(7)
N10A 0.0139(6) 0.0130(6) 0.0163(7) 0.0032(5) 0.0056(5) 0.0017(5)
C11A 0.0146(7) 0.0154(8) 0.0193(8) 0.0046(6) 0.0043(6) 0.0016(6)
C12A 0.0165(8) 0.0157(8) 0.0164(8) 0.0038(6) 0.0082(6) 0.0034(6)
C13A 0.0265(9) 0.0136(8) 0.0206(8) 0.0004(6) 0.0104(7) 0.0015(7)
C14A 0.0281(9) 0.0145(8) 0.0235(9) 0.0037(7) 0.0117(7) 0.0074(7)
C15A 0.0199(8) 0.0174(8) 0.0214(8) 0.0056(7) 0.0096(7) 0.0065(7)
C16A 0.0395(12) 0.0312(11) 0.0179(9) 0.0001(8) 0.0028(8) 0.0003(9)
C17A 0.0475(13) 0.0365(12) 0.0186(9) 0.0015(8) 0.0119(9) 0.0006(10)
C18A 0.0330(11) 0.0293(10) 0.0231(9) 0.0011(8) 0.0128(8) -0.0009(8)
C20A 0.0125(8) 0.0256(10) 0.0353(10) 0.0099(8) -0.0004(7) -0.0017(7)
C21A 0.0148(8) 0.0262(10) 0.0387(11) 0.0112(8) 0.0049(8) -0.0004(7)
O211 0.0131(6) 0.0147(6) 0.0285(7) 0.0053(5) 0.0058(5) 0.0000(4)
O212 0.0205(8) 0.0896(15) 0.0491(11) 0.0245(10) 0.0094(7) -0.0154(9)
C30A 0.0121(7) 0.0136(7) 0.0178(8) 0.0020(6) 0.0033(6) -0.0004(6)
C31A 0.0126(7) 0.0133(7) 0.0153(7) 0.0052(6) 0.0027(6) 0.0016(6)
O311 0.0123(5) 0.0174(6) 0.0201(6) 0.0015(5) 0.0050(5) -0.0011(4)
O312 0.0140(5) 0.0160(6) 0.0148(5) 0.0015(4) 0.0040(4) -0.0006(4)
Ga1B 0.01381(9) 0.01432(9) 0.01304(9) 0.00269(7) 0.00398(7) 0.00213(7)
N1B 0.0227(7) 0.0141(7) 0.0164(7) 0.0041(5) 0.0085(6) 0.0032(6)
C2B 0.0230(9) 0.0202(9) 0.0205(8) 0.0083(7) 0.0104(7) 0.0081(7)
C3B 0.0163(8) 0.0224(9) 0.0234(9) 0.0059(7) 0.0095(7) 0.0055(7)
N4B 0.0143(7) 0.0159(7) 0.0191(7) 0.0055(5) 0.0060(5) 0.0025(5)
C5B 0.0171(8) 0.0176(8) 0.0277(9) 0.0092(7) 0.0071(7) 0.0008(6)
C6B 0.0194(8) 0.0143(8) 0.0174(8) 0.0030(6) 0.0078(6) 0.0017(6)
N7B 0.0166(7) 0.0151(7) 0.0137(6) 0.0034(5) 0.0047(5) 0.0009(5)
C8B 0.0200(8) 0.0164(8) 0.0144(7) 0.0035(6) 0.0027(6) -0.0001(6)
C9B 0.0175(8) 0.0206(9) 0.0195(8) 0.0090(7) -0.0016(7) -0.0012(7)
N10B 0.0194(7) 0.0157(7) 0.0151(7) 0.0028(5) 0.0052(6) -0.0021(5)
C11B 0.0306(10) 0.0218(9) 0.0171(8) -0.0029(7) 0.0084(7) -0.0080(7)
C12B 0.0287(9) 0.0143(8) 0.0179(8) 0.0043(6) 0.0078(7) 0.0028(7)
C13B 0.0276(10) 0.0363(11) 0.0248(9) 0.0111(8) 0.0145(8) 0.0124(8)
C14B 0.0376(11) 0.0380(12) 0.0203(9) 0.0072(8) 0.0159(8) 0.0143(9)
C15B 0.0387(11) 0.0227(9) 0.0169(8) 0.0033(7) 0.0098(8) 0.0062(8)
C16B 0.0275(9) 0.0171(8) 0.0206(8) 0.0059(7) 0.0104(7) 0.0004(7)
C17B 0.0316(10) 0.0190(9) 0.0175(8) 0.0082(7) 0.0065(7) 0.0027(7)
C18B 0.0252(9) 0.0211(9) 0.0150(8) 0.0063(7) 0.0013(7) 0.0013(7)
C20B 0.0136(7) 0.0170(8) 0.0187(8) 0.0033(6) 0.0039(6) -0.0015(6)
C21B 0.0127(7) 0.0172(8) 0.0171(8) 0.0022(6) 0.0065(6) 0.0009(6)
O215 0.0157(6) 0.0162(6) 0.0174(6) 0.0044(5) 0.0020(5) -0.0018(5)
O216 0.0154(6) 0.0246(7) 0.0179(6) 0.0060(5) 0.0027(5) 0.0005(5)
C30B 0.0152(8) 0.0149(8) 0.0179(8) 0.0039(6) 0.0032(6) -0.0019(6)
C31B 0.0168(8) 0.0132(7) 0.0152(7) 0.0008(6) 0.0035(6) -0.0003(6)
O315 0.0142(6) 0.0199(6) 0.0211(6) 0.0043(5) 0.0033(5) -0.0012(5)
O316 0.0146(6) 0.0130(6) 0.0225(6) 0.0045(5) 0.0045(5) 0.0006(4)
Cl1 0.0249(6) 0.1028(14) 0.0247(6) -0.0057(7) 0.0019(5) -0.0087(7)
O1W 0.055(3) 0.139(7) 0.071(4) 0.012(4) 0.015(3) -0.020(4)
O2W 0.0858(17) 0.0406(11) 0.0553(12) 0.0083(9) 0.0206(12) -0.0042(11)
O3W 0.0190(6) 0.0309(8) 0.0311(7) 0.0051(6) 0.0127(6) 0.0007(5)
O4W 0.0357(8) 0.0452(9) 0.0264(7) 0.0054(6) 0.0230(7) 0.0046(7)
O5W 0.0262(7) 0.0376(9) 0.0347(8) 0.0083(7) 0.0045(6) -0.0066(6)
O6W 0.0607(13) 0.0573(13) 0.0529(12) 0.0158(10) 0.0145(10) 0.0372(11)

_geom_special_details            
;
 All esds (except the esd in the dihedral angle between two l.s. planes)
 are estimated using the full covariance matrix.  The cell esds are taken
 into account individually in the estimation of esds in distances, angles
 and torsion angles; correlations between esds in cell parameters are only
 used when they are defined by crystal symmetry.  An approximate (isotropic)
 treatment of cell esds is used for estimating esds involving l.s. planes.
;

loop_
_geom_bond_atom_site_label_1
_geom_bond_atom_site_label_2
_geom_bond_distance
_geom_bond_site_symmetry_2
_geom_bond_publ_flag
Ga1A O316 1.9712(12) 2_666 ?
Ga1A O211 2.0297(13) . ?
Ga1A N1A 2.0364(14) . ?
Ga1A N7A 2.1082(15) . ?
Ga1A O311 2.1200(12) . ?
Ga1A N4A 2.2440(15) . ?
Ga1A N10A 2.3106(14) . ?
N1A C2A 1.338(2) . ?
N1A C12A 1.339(2) . ?
C2A C13A 1.387(2) . ?
C2A C3A 1.505(3) . ?
C3A N4A 1.493(2) . ?
C3A H31 0.9900 . ?
C3A H32 0.9900 . ?
N4A C5A 1.475(3) . ?
N4A C20A 1.476(3) . ?
C5A C6A 1.506(3) . ?
C5A H51 0.9900 . ?
C5A H52 0.9900 . ?
C6A N7A 1.346(2) . ?
C6A C16A 1.385(3) . ?
N7A C8A 1.333(2) . ?
C8A C18A 1.388(3) . ?
C8A C9A 1.505(2) . ?
C9A N10A 1.488(2) . ?
C9A H91 0.9900 . ?
C9A H92 0.9900 . ?
N10A C30A 1.474(2) . ?
N10A C11A 1.484(2) . ?
C11A C12A 1.503(2) . ?
C11A H111 0.9900 . ?
C11A H112 0.9900 . ?
C12A C15A 1.383(2) . ?
C13A C14A 1.386(3) . ?
C13A H131 0.9500 . ?
C14A C15A 1.389(3) . ?
C14A H141 0.9500 . ?
C15A H151 0.9500 . ?
C16A C17A 1.383(3) . ?
C16A H161 0.9500 . ?
C17A C18A 1.385(3) . ?
C17A H171 0.9500 . ?
C18A H181 0.9500 . ?
C20A C21A 1.512(3) . ?
C20A H201 0.9900 . ?
C20A H202 0.9900 . ?
C21A O212 1.233(3) . ?
C21A O211 1.285(2) . ?
C30A C31A 1.502(2) . ?
C30A H301 0.9900 . ?
C30A H302 0.9900 . ?
C31A O311 1.252(2) . ?
C31A O312 1.269(2) . ?
O312 Ga1B 1.9537(12) . ?
Ga1B O215 1.9265(12) . ?
Ga1B N1B 2.0334(14) . ?
Ga1B N7B 2.1276(14) . ?
Ga1B N10B 2.2351(15) . ?
Ga1B N4B 2.3237(14) . ?
Ga1B O315 2.4006(13) . ?
N1B C12B 1.338(2) . ?
N1B C2B 1.345(2) . ?
C2B C13B 1.382(3) . ?
C2B C3B 1.498(3) . ?
C3B N4B 1.485(2) . ?
C3B H35 0.9900 . ?
C3B H36 0.9900 . ?
N4B C20B 1.472(2) . ?
N4B C5B 1.475(2) . ?
C5B C6B 1.506(2) . ?
C5B H55 0.9900 . ?
C5B H56 0.9900 . ?
C6B N7B 1.339(2) . ?
C6B C16B 1.387(2) . ?
N7B C8B 1.345(2) . ?
C8B C18B 1.385(2) . ?
C8B C9B 1.501(2) . ?
C9B N10B 1.484(2) . ?
C9B H95 0.9900 . ?
C9B H96 0.9900 . ?
N10B C30B 1.480(2) . ?
N10B C11B 1.493(2) . ?
C11B C12B 1.498(3) . ?
C11B H115 0.9900 . ?
C11B H116 0.9900 . ?
C12B C15B 1.389(3) . ?
C13B C14B 1.379(3) . ?
C13B H135 0.9500 . ?
C14B C15B 1.379(3) . ?
C14B H145 0.9500 . ?
C15B H155 0.9500 . ?
C16B C17B 1.382(3) . ?
C16B H165 0.9500 . ?
C17B C18B 1.392(3) . ?
C17B H175 0.9500 . ?
C18B H185 0.9500 . ?
C20B C21B 1.514(2) . ?
C20B H205 0.9900 . ?
C20B H206 0.9900 . ?
C21B O216 1.227(2) . ?
C21B O215 1.296(2) . ?
C30B C31B 1.513(2) . ?
C30B H305 0.9900 . ?
C30B H306 0.9900 . ?
C31B O315 1.238(2) . ?
C31B O316 1.282(2) . ?
Cl1 Cl1 2.272(5) 2_767 ?
O1W H11W 0.9270 . ?
O1W H12W 0.9522 . ?
O2W H21W 0.9868 . ?
O2W H22W 0.8804 . ?
O3W H31W 0.8592 . ?
O3W H32W 0.8597 . ?
O4W H41W 0.8897 . ?
O4W H42W 0.9100 . ?
O5W H51W 0.9691 . ?
O5W H52W 0.9363 . ?
O6W H61W 0.9237 . ?
O6W H62W 0.9816 . ?

loop_
_geom_angle_atom_site_label_1
_geom_angle_atom_site_label_2
_geom_angle_atom_site_label_3
_geom_angle
_geom_angle_site_symmetry_1
_geom_angle_site_symmetry_3
_geom_angle_publ_flag
O316 Ga1A O211 95.95(5) 2_666 . ?
O316 Ga1A N1A 163.79(6) 2_666 . ?
O211 Ga1A N1A 86.54(5) . . ?
O316 Ga1A N7A 85.05(5) 2_666 . ?
O211 Ga1A N7A 149.76(6) . . ?
N1A Ga1A N7A 84.82(6) . . ?
O316 Ga1A O311 82.80(5) 2_666 . ?
O211 Ga1A O311 73.13(5) . . ?
N1A Ga1A O311 113.16(5) . . ?
N7A Ga1A O311 136.61(5) . . ?
O316 Ga1A N4A 84.99(5) 2_666 . ?
O211 Ga1A N4A 75.10(6) . . ?
N1A Ga1A N4A 80.16(6) . . ?
N7A Ga1A N4A 74.89(6) . . ?
O311 Ga1A N4A 144.43(6) . . ?
O316 Ga1A N10A 114.37(5) 2_666 . ?
O211 Ga1A N10A 129.33(5) . . ?
N1A Ga1A N10A 75.19(5) . . ?
N7A Ga1A N10A 75.87(5) . . ?
O311 Ga1A N10A 71.76(5) . . ?
N4A Ga1A N10A 143.07(6) . . ?
C2A N1A C12A 121.01(15) . . ?
C2A N1A Ga1A 118.58(12) . . ?
C12A N1A Ga1A 120.39(11) . . ?
N1A C2A C13A 120.65(16) . . ?
N1A C2A C3A 118.05(16) . . ?
C13A C2A C3A 121.22(16) . . ?
N4A C3A C2A 114.51(15) . . ?
N4A C3A H31 108.6 . . ?
C2A C3A H31 108.6 . . ?
N4A C3A H32 108.6 . . ?
C2A C3A H32 108.6 . . ?
H31 C3A H32 107.6 . . ?
C5A N4A C20A 112.43(15) . . ?
C5A N4A C3A 112.34(17) . . ?
C20A N4A C3A 110.27(16) . . ?
C5A N4A Ga1A 107.85(11) . . ?
C20A N4A Ga1A 105.29(12) . . ?
C3A N4A Ga1A 108.30(11) . . ?
N4A C5A C6A 110.07(15) . . ?
N4A C5A H51 109.6 . . ?
C6A C5A H51 109.6 . . ?
N4A C5A H52 109.6 . . ?
C6A C5A H52 109.6 . . ?
H51 C5A H52 108.2 . . ?
N7A C6A C16A 121.28(19) . . ?
N7A C6A C5A 115.76(17) . . ?
C16A C6A C5A 122.95(18) . . ?
C8A N7A C6A 120.63(17) . . ?
C8A N7A Ga1A 121.19(12) . . ?
C6A N7A Ga1A 118.04(13) . . ?
N7A C8A C18A 120.90(17) . . ?
N7A C8A C9A 117.42(16) . . ?
C18A C8A C9A 121.60(17) . . ?
N10A C9A C8A 112.98(14) . . ?
N10A C9A H91 109.0 . . ?
C8A C9A H91 109.0 . . ?
N10A C9A H92 109.0 . . ?
C8A C9A H92 109.0 . . ?
H91 C9A H92 107.8 . . ?
C30A N10A C11A 108.67(13) . . ?
C30A N10A C9A 112.28(13) . . ?
C11A N10A C9A 110.95(13) . . ?
C30A N10A Ga1A 109.98(10) . . ?
C11A N10A Ga1A 103.31(10) . . ?
C9A N10A Ga1A 111.26(10) . . ?
N10A C11A C12A 110.06(14) . . ?
N10A C11A H111 109.6 . . ?
C12A C11A H111 109.6 . . ?
N10A C11A H112 109.6 . . ?
C12A C11A H112 109.6 . . ?
H111 C11A H112 108.2 . . ?
N1A C12A C15A 121.26(16) . . ?
N1A C12A C11A 114.57(15) . . ?
C15A C12A C11A 124.17(16) . . ?
C14A C13A C2A 118.56(17) . . ?
C14A C13A H131 120.7 . . ?
C2A C13A H131 120.7 . . ?
C13A C14A C15A 120.16(17) . . ?
C13A C14A H141 119.9 . . ?
C15A C14A H141 119.9 . . ?
C12A C15A C14A 118.07(17) . . ?
C12A C15A H151 121.0 . . ?
C14A C15A H151 121.0 . . ?
C17A C16A C6A 118.25(19) . . ?
C17A C16A H161 120.9 . . ?
C6A C16A H161 120.9 . . ?
C16A C17A C18A 120.1(2) . . ?
C16A C17A H171 119.9 . . ?
C18A C17A H171 119.9 . . ?
C17A C18A C8A 118.7(2) . . ?
C17A C18A H181 120.7 . . ?
C8A C18A H181 120.7 . . ?
N4A C20A C21A 108.18(15) . . ?
N4A C20A H201 110.1 . . ?
C21A C20A H201 110.1 . . ?
N4A C20A H202 110.1 . . ?
C21A C20A H202 110.1 . . ?
H201 C20A H202 108.4 . . ?
O212 C21A O211 124.0(2) . . ?
O212 C21A C20A 120.58(18) . . ?
O211 C21A C20A 115.37(17) . . ?
C21A O211 Ga1A 120.68(13) . . ?
N10A C30A C31A 108.60(13) . . ?
N10A C30A H301 110.0 . . ?
C31A C30A H301 110.0 . . ?
N10A C30A H302 110.0 . . ?
C31A C30A H302 110.0 . . ?
H301 C30A H302 108.4 . . ?
O311 C31A O312 123.96(15) . . ?
O311 C31A C30A 119.14(15) . . ?
O312 C31A C30A 116.90(14) . . ?
C31A O311 Ga1A 119.63(11) . . ?
C31A O312 Ga1B 126.45(11) . . ?
O215 Ga1B O312 92.07(5) . . ?
O215 Ga1B N1B 106.99(6) . . ?
O312 Ga1B N1B 158.46(6) . . ?
O215 Ga1B N7B 144.74(5) . . ?
O312 Ga1B N7B 88.19(5) . . ?
N1B Ga1B N7B 82.02(6) . . ?
O215 Ga1B N10B 137.51(5) . . ?
O312 Ga1B N10B 79.61(5) . . ?
N1B Ga1B N10B 79.52(6) . . ?
N7B Ga1B N10B 77.13(5) . . ?
O215 Ga1B N4B 74.59(5) . . ?
O312 Ga1B N4B 118.17(5) . . ?
N1B Ga1B N4B 77.59(6) . . ?
N7B Ga1B N4B 74.32(5) . . ?
N10B Ga1B N4B 145.42(5) . . ?
O215 Ga1B O315 70.43(5) . . ?
O312 Ga1B O315 89.25(5) . . ?
N1B Ga1B O315 87.83(5) . . ?
N7B Ga1B O315 144.81(5) . . ?
N10B Ga1B O315 67.89(5) . . ?
N4B Ga1B O315 135.99(5) . . ?
C12B N1B C2B 120.24(15) . . ?
C12B N1B Ga1B 118.92(12) . . ?
C2B N1B Ga1B 119.38(12) . . ?
N1B C2B C13B 120.81(18) . . ?
N1B C2B C3B 115.89(15) . . ?
C13B C2B C3B 123.30(17) . . ?
N4B C3B C2B 111.63(14) . . ?
N4B C3B H35 109.3 . . ?
C2B C3B H35 109.3 . . ?
N4B C3B H36 109.3 . . ?
C2B C3B H36 109.3 . . ?
H35 C3B H36 108.0 . . ?
C20B N4B C5B 113.24(14) . . ?
C20B N4B C3B 108.78(13) . . ?
C5B N4B C3B 112.97(14) . . ?
C20B N4B Ga1B 105.82(10) . . ?
C5B N4B Ga1B 111.79(10) . . ?
C3B N4B Ga1B 103.55(10) . . ?
N4B C5B C6B 111.18(14) . . ?
N4B C5B H55 109.4 . . ?
C6B C5B H55 109.4 . . ?
N4B C5B H56 109.4 . . ?
C6B C5B H56 109.4 . . ?
H55 C5B H56 108.0 . . ?
N7B C6B C16B 121.45(16) . . ?
N7B C6B C5B 116.49(15) . . ?
C16B C6B C5B 122.02(16) . . ?
C6B N7B C8B 120.21(15) . . ?
C6B N7B Ga1B 121.58(11) . . ?
C8B N7B Ga1B 117.13(11) . . ?
N7B C8B C18B 121.29(16) . . ?
N7B C8B C9B 115.39(15) . . ?
C18B C8B C9B 123.31(16) . . ?
N10B C9B C8B 111.01(15) . . ?
N10B C9B H95 109.4 . . ?
C8B C9B H95 109.4 . . ?
N10B C9B H96 109.4 . . ?
C8B C9B H96 109.4 . . ?
H95 C9B H96 108.0 . . ?
C30B N10B C9B 109.75(14) . . ?
C30B N10B C11B 108.73(14) . . ?
C9B N10B C11B 112.52(14) . . ?
C30B N10B Ga1B 110.97(10) . . ?
C9B N10B Ga1B 106.94(10) . . ?
C11B N10B Ga1B 107.93(11) . . ?
N10B C11B C12B 113.15(15) . . ?
N10B C11B H115 108.9 . . ?
C12B C11B H115 108.9 . . ?
N10B C11B H116 108.9 . . ?
C12B C11B H116 108.9 . . ?
H115 C11B H116 107.8 . . ?
N1B C12B C15B 121.30(18) . . ?
N1B C12B C11B 117.23(16) . . ?
C15B C12B C11B 121.47(17) . . ?
C14B C13B C2B 119.06(19) . . ?
C14B C13B H135 120.5 . . ?
C2B C13B H135 120.5 . . ?
C15B C14B C13B 119.94(18) . . ?
C15B C14B H145 120.0 . . ?
C13B C14B H145 120.0 . . ?
C14B C15B C12B 118.38(19) . . ?
C14B C15B H155 120.8 . . ?
C12B C15B H155 120.8 . . ?
C17B C16B C6B 118.75(17) . . ?
C17B C16B H165 120.6 . . ?
C6B C16B H165 120.6 . . ?
C16B C17B C18B 119.65(17) . . ?
C16B C17B H175 120.2 . . ?
C18B C17B H175 120.2 . . ?
C8B C18B C17B 118.61(17) . . ?
C8B C18B H185 120.7 . . ?
C17B C18B H185 120.7 . . ?
N4B C20B C21B 108.45(14) . . ?
N4B C20B H205 110.0 . . ?
C21B C20B H205 110.0 . . ?
N4B C20B H206 110.0 . . ?
C21B C20B H206 110.0 . . ?
H205 C20B H206 108.4 . . ?
O216 C21B O215 123.61(16) . . ?
O216 C21B C20B 120.61(15) . . ?
O215 C21B C20B 115.76(14) . . ?
C21B O215 Ga1B 125.02(11) . . ?
N10B C30B C31B 108.00(14) . . ?
N10B C30B H305 110.1 . . ?
C31B C30B H305 110.1 . . ?
N10B C30B H306 110.1 . . ?
C31B C30B H306 110.1 . . ?
H305 C30B H306 108.4 . . ?
O315 C31B O316 125.67(16) . . ?
O315 C31B C30B 117.63(15) . . ?
O316 C31B C30B 116.70(15) . . ?
C31B O315 Ga1B 114.44(11) . . ?
C31B O316 Ga1A 122.67(11) . 2_666 ?
H11W O1W H12W 111.1 . . ?
H21W O2W H22W 105.2 . . ?
H31W O3W H32W 100.2 . . ?
H41W O4W H42W 116.5 . . ?
H51W O5W H52W 116.7 . . ?
H61W O6W H62W 111.5 . . ?

_refine_diff_density_max         1.121
_refine_diff_density_min         -0.463
_refine_diff_density_rms         0.069

_shelx_res_file                  
;
TITL mo_lk_py2n2_karboxga2_kotek_a.res in P-1
    py2n2_karboxga2_sq.res
    created by SHELXL-2017/1 at 10:24:45 on 19-Feb-2026
REM Old TITL mo_lk_py2n2_karboxga2_kotek in P-1
REM SHELXT solution in P-1: R1 0.114, Rweak 0.007, Alpha 0.037
REM <I/s>   0.000 for    0 systematic absences,  Orientation as input
REM Formula found by SHELXT:  C37 Ga2 N11 O10
CELL  0.71073   9.5403  15.2607  15.6879  100.388  106.769   91.963
ZERR    1.000   0.0005   0.0008   0.0008    0.002    0.002    0.002
LATT  1
SFAC C  H   CL GA N  O
UNIT 72 106 4  4  16 33
REM 3Cl and 6(H2 O) squeezed from the unit cell
LIST 4
OMIT  6 -17  2
OMIT -8  -8  17
TEMP -173.150
SIZE 0.124 0.195 0.228
L.S. 10
BOND $H
HTAB
ACTA
FMAP 2
PLAN -10
ABIN
REM ---------------------------------------------------------------------------
REM molecule A ----------------------------------------------------------------
WGHT    0.041600    1.673000
FVAR       0.44943
GA1A  4    0.623382    0.794772    0.620620    11.00000    0.01176    0.01094 =
         0.01832    0.00271    0.00246    0.00041
REM macrocycle A --------------------------------------------------------------
N1A   5    0.549155    0.917953    0.616702    11.00000    0.01531    0.01302 =
         0.01872    0.00278    0.00573    0.00173
C2A   1    0.638660    0.989866    0.666848    11.00000    0.01971    0.01549 =
         0.01928    0.00213    0.00700    0.00007
C3A   1    0.782115    0.975038    0.731954    11.00000    0.02424    0.01440 =
         0.04381    0.00132   -0.00753   -0.00238
AFIX  23
H31   2    0.863107    1.007392    0.719166    11.00000   -1.20000
H32   2    0.782645    1.001445    0.794517    11.00000   -1.20000
AFIX   0
N4A   5    0.811837    0.879198    0.727800    11.00000    0.01808    0.01571 =
         0.02691    0.00514    0.00015   -0.00022
C5A   1    0.824381    0.850652    0.814464    11.00000    0.02424    0.02416 =
         0.02248    0.00224   -0.00244   -0.00199
AFIX  23
H51   2    0.876821    0.899502    0.865802    11.00000   -1.20000
H52   2    0.881897    0.797947    0.818166    11.00000   -1.20000
AFIX   0
C6A   1    0.673795    0.827239    0.821160    11.00000    0.02699    0.01809 =
         0.02019    0.00024    0.00170    0.00076
N7A   5    0.565425    0.806520    0.741836    11.00000    0.02133    0.01338 =
         0.01783    0.00141    0.00431    0.00168
C8A   1    0.426957    0.788391    0.740331    11.00000    0.02428    0.01481 =
         0.01968    0.00065    0.00759    0.00141
C9A   1    0.309573    0.777311    0.650294    11.00000    0.01798    0.02217 =
         0.01911    0.00409    0.00900    0.00243
AFIX  23
H91   2    0.242510    0.723465    0.642185    11.00000   -1.20000
H92   2    0.251188    0.829694    0.650761    11.00000   -1.20000
AFIX   0
N10A  5    0.370174    0.768421    0.572067    11.00000    0.01390    0.01300 =
         0.01627    0.00324    0.00558    0.00173
C11A  1    0.322529    0.838952    0.518794    11.00000    0.01455    0.01543 =
         0.01928    0.00461    0.00433    0.00158
AFIX  23
H111  2    0.217163    0.846133    0.511259    11.00000   -1.20000
H112  2    0.334862    0.821125    0.457686    11.00000   -1.20000
AFIX   0
C12A  1    0.412238    0.926155    0.566639    11.00000    0.01651    0.01567 =
         0.01640    0.00381    0.00823    0.00338
REM ---------------------------------------------------------------------------
C13A  1    0.596494    1.075386    0.662038    11.00000    0.02646    0.01358 =
         0.02059    0.00036    0.01036    0.00152
AFIX  43
H131  2    0.661273    1.126532    0.696074    11.00000   -1.20000
AFIX   0
C14A  1    0.457822    1.084587    0.606505    11.00000    0.02810    0.01448 =
         0.02350    0.00371    0.01169    0.00737
AFIX  43
H141  2    0.428323    1.142501    0.600222    11.00000   -1.20000
AFIX   0
C15A  1    0.361860    1.009336    0.560008    11.00000    0.01989    0.01740 =
         0.02143    0.00561    0.00956    0.00646
AFIX  43
H151  2    0.264466    1.014834    0.524682    11.00000   -1.20000
AFIX   0
REM ---------------------------------------------------------------------------
C16A  1    0.646698    0.825434    0.902936    11.00000    0.03950    0.03124 =
         0.01787    0.00010    0.00283    0.00034
AFIX  43
H161  2    0.723853    0.839604    0.958665    11.00000   -1.20000
AFIX   0
C17A  1    0.504390    0.802465    0.901348    11.00000    0.04753    0.03655 =
         0.01858    0.00150    0.01189    0.00058
AFIX  43
H171  2    0.483315    0.799101    0.956334    11.00000   -1.20000
AFIX   0
C18A  1    0.392522    0.784356    0.819774    11.00000    0.03305    0.02929 =
         0.02314    0.00115    0.01278   -0.00089
AFIX  43
H181  2    0.294178    0.769468    0.818199    11.00000   -1.20000
AFIX   0
REM pendant arms A ------------------------------------------------------------
C20A  1    0.941855    0.861991    0.696427    11.00000    0.01254    0.02555 =
         0.03534    0.00989   -0.00037   -0.00171
AFIX  23
H201  2    0.979194    0.805026    0.710920    11.00000   -1.20000
H202  2    1.021001    0.910821    0.727255    11.00000   -1.20000
AFIX   0
C21A  1    0.896691    0.856821    0.594892    11.00000    0.01482    0.02620 =
         0.03873    0.01118    0.00488   -0.00042
O211  6    0.761046    0.830060    0.552627    11.00000    0.01315    0.01469 =
         0.02854    0.00531    0.00580    0.00000
O212  6    0.987831    0.875006    0.557221    11.00000    0.02047    0.08959 =
         0.04909    0.02446    0.00940   -0.01542
REM ---------------------------------------------------------------------------
C30A  1    0.325691    0.680317    0.510754    11.00000    0.01205    0.01356 =
         0.01781    0.00201    0.00334   -0.00044
AFIX  23
H301  2    0.231861    0.682313    0.463421    11.00000   -1.20000
H302  2    0.311145    0.634454    0.545467    11.00000   -1.20000
AFIX   0
C31A  1    0.444270    0.656883    0.467358    11.00000    0.01261    0.01333 =
         0.01529    0.00517    0.00267    0.00160
O311  6    0.560622    0.707643    0.491690    11.00000    0.01233    0.01739 =
         0.02014    0.00151    0.00500   -0.00111
O312  6    0.418871    0.585716    0.407206    11.00000    0.01405    0.01599 =
         0.01478    0.00154    0.00399   -0.00056
REM ---------------------------------------------------------------------------
REM molecule B ----------------------------------------------------------------
GA1B  4    0.547230    0.540443    0.335451    11.00000    0.01381    0.01432 =
         0.01304    0.00269    0.00398    0.00213
REM macrocycle B --------------------------------------------------------------
N1B   5    0.607248    0.487810    0.223965    11.00000    0.02266    0.01414 =
         0.01644    0.00412    0.00849    0.00315
C2B   1    0.742715    0.510692    0.220684    11.00000    0.02298    0.02017 =
         0.02051    0.00829    0.01036    0.00808
C3B   1    0.847123    0.562957    0.307158    11.00000    0.01626    0.02240 =
         0.02338    0.00593    0.00947    0.00553
AFIX  23
H35   2    0.898488    0.521032    0.344296    11.00000   -1.20000
H36   2    0.922024    0.599236    0.292710    11.00000   -1.20000
AFIX   0
N4B   5    0.769674    0.622848    0.360346    11.00000    0.01433    0.01585 =
         0.01912    0.00548    0.00605    0.00253
C5B   1    0.748145    0.709541    0.331695    11.00000    0.01706    0.01764 =
         0.02766    0.00922    0.00708    0.00080
AFIX  23
H55   2    0.825669    0.723767    0.304525    11.00000   -1.20000
H56   2    0.757260    0.757180    0.385478    11.00000   -1.20000
AFIX   0
C6B   1    0.599446    0.707593    0.263515    11.00000    0.01942    0.01432 =
         0.01741    0.00303    0.00781    0.00174
N7B   5    0.495158    0.647000    0.264314    11.00000    0.01661    0.01507 =
         0.01369    0.00341    0.00467    0.00095
C8B   1    0.358546    0.642122    0.206846    11.00000    0.02002    0.01642 =
         0.01440    0.00346    0.00275   -0.00012
C9B   1    0.251878    0.570562    0.212883    11.00000    0.01752    0.02058 =
         0.01952    0.00901   -0.00161   -0.00117
AFIX  23
H95   2    0.205011    0.594215    0.259920    11.00000   -1.20000
H96   2    0.173711    0.553254    0.154006    11.00000   -1.20000
AFIX   0
N10B  5    0.327090    0.490681    0.235955    11.00000    0.01944    0.01572 =
         0.01505    0.00276    0.00515   -0.00205
C11B  1    0.351079    0.431977    0.155297    11.00000    0.03060    0.02175 =
         0.01708   -0.00289    0.00835   -0.00802
AFIX  23
H115  2    0.279423    0.443293    0.099526    11.00000   -1.20000
H116  2    0.332095    0.368664    0.158550    11.00000   -1.20000
AFIX   0
C12B  1    0.503295    0.446586    0.148611    11.00000    0.02874    0.01431 =
         0.01786    0.00434    0.00783    0.00280
REM ---------------------------------------------------------------------------
C13B  1    0.780086    0.486530    0.141397    11.00000    0.02762    0.03626 =
         0.02476    0.01106    0.01452    0.01241
AFIX  43
H135  2    0.876073    0.502629    0.139527    11.00000   -1.20000
AFIX   0
C14B  1    0.676031    0.438705    0.065007    11.00000    0.03758    0.03798 =
         0.02026    0.00721    0.01589    0.01433
AFIX  43
H145  2    0.701415    0.419159    0.010822    11.00000   -1.20000
AFIX   0
C15B  1    0.535105    0.419290    0.067369    11.00000    0.03869    0.02273 =
         0.01693    0.00330    0.00982    0.00620
AFIX  43
H155  2    0.461576    0.388016    0.014728    11.00000   -1.20000
AFIX   0
REM ---------------------------------------------------------------------------
C16B  1    0.569764    0.767449    0.205093    11.00000    0.02753    0.01709 =
         0.02062    0.00594    0.01039    0.00040
AFIX  43
H165  2    0.644979    0.809693    0.204735    11.00000   -1.20000
AFIX   0
C17B  1    0.428678    0.764464    0.147411    11.00000    0.03165    0.01903 =
         0.01751    0.00818    0.00649    0.00269
AFIX  43
H175  2    0.405492    0.805469    0.107542    11.00000   -1.20000
AFIX   0
C18B  1    0.320718    0.701039    0.148049    11.00000    0.02515    0.02107 =
         0.01499    0.00635    0.00133    0.00129
AFIX  43
H185  2    0.223155    0.698233    0.108976    11.00000   -1.20000
AFIX   0
REM pendant arms B ------------------------------------------------------------
C20B  1    0.847723    0.631855    0.457680    11.00000    0.01365    0.01705 =
         0.01870    0.00334    0.00386   -0.00153
AFIX  23
H205  2    0.821306    0.686014    0.492783    11.00000   -1.20000
H206  2    0.955266    0.637720    0.467877    11.00000   -1.20000
AFIX   0
C21B  1    0.804066    0.549415    0.488596    11.00000    0.01271    0.01720 =
         0.01712    0.00219    0.00654    0.00092
O215  6    0.681811    0.504310    0.437859    11.00000    0.01572    0.01616 =
         0.01735    0.00444    0.00204   -0.00182
O216  6    0.880432    0.529456    0.558620    11.00000    0.01541    0.02456 =
         0.01793    0.00595    0.00274    0.00050
REM ---------------------------------------------------------------------------
C30B  1    0.238892    0.437653    0.275762    11.00000    0.01520    0.01487 =
         0.01790    0.00393    0.00319   -0.00187
AFIX  23
H305  2    0.153756    0.403497    0.227379    11.00000   -1.20000
H306  2    0.201552    0.477814    0.319612    11.00000   -1.20000
AFIX   0
C31B  1    0.336901    0.374231    0.323408    11.00000    0.01682    0.01321 =
         0.01516    0.00080    0.00353   -0.00027
O315  6    0.471497    0.390731    0.341820    11.00000    0.01423    0.01994 =
         0.02109    0.00426    0.00334   -0.00125
O316  6    0.272493    0.307370    0.340632    11.00000    0.01457    0.01299 =
         0.02249    0.00452    0.00453    0.00064
REM ---------------------------------------------------------------------------
REM chloride ions -------------------------------------------------------------
REM CL1 occupancy 0.50, missing due to SQUEEZE 0.50
REM CL2 fully missing due to SQUEEZE
PART 1
CL1   3    0.986336    0.573047    0.996461    10.50000    0.02491    0.10275 =
         0.02473   -0.00571    0.00191   -0.00871
REM ---------------------------------------------------------------------------
REM water molecules of crystallization ----------------------------------------
PART 2
O1W   6    0.999248    0.620075    0.976999    10.50000    0.05470    0.13866 =
         0.07052    0.01198    0.01479   -0.02032
AFIX   3
H11W  2    0.934972    0.635299    1.010565    10.50000   -1.20000
H12W  2    1.090972    0.607300    1.014565    10.50000   -1.20000
AFIX   0
PART 0
REM ---------------------------------------------------------------------------
O2W   6    0.991353    0.907095    0.389721    11.00000    0.08577    0.04055 =
         0.05528    0.00832    0.02063   -0.00424
AFIX   3
H21W  2    0.963801    0.896177    0.443148    11.00000    0.07579
H22W  2    0.912650    0.925646    0.354972    11.00000    0.04238
AFIX   0
REM ---------------------------------------------------------------------------
DFIX 0.9 0.01 O2W H21W O2W H22W
O3W   6    1.109993    0.754098    0.302181    11.00000    0.01899    0.03093 =
         0.03112    0.00506    0.01273    0.00071
AFIX   3
H31W  2    1.059277    0.747468    0.246056    11.00000   -1.20000
H32W  2    1.084821    0.805004    0.323580    11.00000    0.04561
AFIX   0
REM ---------------------------------------------------------------------------
DFIX 0.9 0.01 O3W H32W
O4W   6    0.854060    0.697993    0.117058    11.00000    0.03569    0.04519 =
         0.02640    0.00536    0.02299    0.00457
AFIX   3
H41W  2    0.900358    0.751121    0.121995    11.00000   -1.20000
H42W  2    0.767433    0.683147    0.071865    11.00000    0.06121
AFIX   0
REM ---------------------------------------------------------------------------
O5W   6    1.090363    0.651715    0.701759    11.00000    0.02619    0.03761 =
         0.03466    0.00825    0.00451   -0.00660
AFIX   3
H51W  2    1.008889    0.620654    0.651350    11.00000   -1.20000
H52W  2    1.072829    0.667098    0.758073    11.00000    0.06273
AFIX   0
REM ---------------------------------------------------------------------------
O6W   6    1.085350    0.718410    0.889401    11.00000    0.06071    0.05734 =
         0.05287    0.01582    0.01447    0.03719
AFIX   3
H61W  2    1.135473    0.766994    0.933229    11.00000    0.04578
H62W  2    1.014673    0.686191    0.910128    11.00000    0.04920
AFIX   0
HKLF 4


REM  mo_lk_py2n2_karboxga2_kotek_a.res in P-1
REM R1 =  0.0294 for    9401 Fo > 4sig(Fo)  and  0.0343 for all   10566 data
REM    557 parameters refined using      3 restraints

END

WGHT      0.0416      1.6733

REM Instructions for potential hydrogen bonds
HTAB C5A O6W
EQIV $3 x-1, y, z
HTAB C9A O5W_$3
HTAB C11A O212_$3
HTAB C18A O5W_$3
HTAB C20A O5W
EQIV $1 -x+1, -y+1, -z+1
HTAB C30A O215_$1
HTAB C30A O315_$1
EQIV $4 -x+2, -y+1, -z+1
HTAB C3B O216_$4
HTAB C3B O5W_$4
HTAB C5B O211
EQIV $5 x-1, y, z-1
HTAB C9B Cl1^a_$5
HTAB C9B Cl1^a_$1
HTAB C11B Cl1^a_$1
HTAB C11B O1W^b_$1
HTAB C13B Cl1^a_$4
HTAB C18B Cl1^a_$5
HTAB C18B O1W^b_$5
HTAB C20B O211
HTAB C20B O311
HTAB C30B O216_$1
EQIV $6 x, y, z+1
HTAB O1W^b O4W_$6
HTAB O2W O212
HTAB O3W O4W
HTAB O3W O2W
HTAB O5W O216
HTAB O5W O6W
HTAB O6W Cl1^a
HTAB O6W O1W^b

REM Highest difference peak  1.121,  deepest hole -0.463,  1-sigma level  0.069
Q1    1   0.9244  0.7125  0.1664  11.00000  0.05    1.12
Q2    1   1.0758  0.7535  0.2695  11.00000  0.05    0.66
Q3    1   1.1375  0.7848  0.3066  11.00000  0.05    0.53
Q4    1   1.1573  0.7682  0.3034  11.00000  0.05    0.52
Q5    1   1.1047  0.7701  0.3267  11.00000  0.05    0.51
Q6    1   1.0181  0.6996  0.8784  11.00000  0.05    0.49
Q7    1   0.3799  0.6709  0.4844  11.00000  0.05    0.41
Q8    1   0.3032  0.6013  0.2015  11.00000  0.05    0.41
Q9    1   1.1140  0.7420  0.9164  11.00000  0.05    0.41
Q10   1   1.0808  0.8160  0.2224  11.00000  0.05    0.41
;
_shelx_res_checksum              32929

_shelx_fab_file                  
;
    1    0    0      2.42      0.00
    2    0    0      2.99      0.00
    3    0    0     -4.68      0.00
    4    0    0      0.66      0.00
    5    0    0      2.34      0.00
    6    0    0     -1.23      0.00
    7    0    0      1.35      0.00
    8    0    0      0.07      0.00
    9    0    0      0.66      0.00
   10    0    0      0.00      0.00
   11    0    0     -0.52      0.00
   12    0    0      0.25      0.00
  -12    1    0      0.25      0.00
  -11    1    0     -0.38      0.00
  -10    1    0      0.07      0.00
   -9    1    0      0.79      0.00
   -8    1    0      0.17      0.00
   -7    1    0      1.21      0.00
   -6    1    0     -0.83      0.00
   -5    1    0      4.22      0.00
   -4    1    0      5.17      0.00
   -3    1    0     -0.30      0.00
   -2    1    0     -0.12      0.00
   -1    1    0     -8.39      0.00
    1    1    0      0.76      0.00
    2    1    0      3.00      0.00
    3    1    0     -7.69      0.00
    4    1    0     -3.08      0.00
    5    1    0     -0.21      0.00
    6    1    0     -1.89      0.00
    7    1    0      1.39      0.00
    8    1    0     -0.11      0.00
    9    1    0      0.51      0.00
   10    1    0      0.05      0.00
   11    1    0     -0.51      0.00
   12    1    0      0.18      0.00
  -12    2    0      0.24      0.00
  -11    2    0     -0.02      0.00
  -10    2    0      0.25      0.00
   -9    2    0      0.84      0.00
   -8    2    0      0.06      0.00
   -7    2    0      0.94      0.00
   -6    2    0     -0.81      0.00
   -5    2    0      4.58      0.00
   -4    2    0      8.50      0.00
   -3    2    0      4.25      0.00
   -2    2    0     -2.60      0.00
   -1    2    0    -23.53      0.00
    1    2    0    -11.21      0.00
    2    2    0     -0.22      0.00
    3    2    0     -8.06      0.00
    4    2    0     -4.32      0.00
    5    2    0     -2.19      0.00
    6    2    0     -2.45      0.00
    7    2    0      1.46      0.00
    8    2    0     -0.10      0.00
    9    2    0      0.53      0.00
   10    2    0      0.25      0.00
   11    2    0     -0.43      0.00
  -12    3    0      0.33      0.00
  -11    3    0      0.51      0.00
  -10    3    0      0.48      0.00
   -9    3    0      0.88      0.00
   -8    3    0     -0.11      0.00
   -7    3    0      0.67      0.00
   -6    3    0     -1.06      0.00
   -5    3    0      3.29      0.00
   -4    3    0      9.31      0.00
   -3    3    0      7.57      0.00
   -2    3    0     -1.05      0.00
   -1    3    0    -31.67      0.00
    0    3    0     35.14      0.00
    1    3    0    -23.74      0.00
    2    3    0     -3.62      0.00
    3    3    0     -5.26      0.00
    4    3    0     -2.51      0.00
    5    3    0     -2.74      0.00
    6    3    0     -2.64      0.00
    7    3    0      1.50      0.00
    8    3    0      0.15      0.00
    9    3    0      0.75      0.00
   10    3    0      0.52      0.00
   11    3    0     -0.34      0.00
  -12    4    0      0.45      0.00
  -11    4    0      0.89      0.00
  -10    4    0      0.55      0.00
   -9    4    0      0.93      0.00
   -8    4    0     -0.16      0.00
   -7    4    0      0.52      0.00
   -6    4    0     -1.37      0.00
   -5    4    0      0.93      0.00
   -4    4    0      7.34      0.00
   -3    4    0      8.09      0.00
   -2    4    0      3.91      0.00
   -1    4    0    -27.91      0.00
    0    4    0     16.57      0.00
    1    4    0    -28.59      0.00
    2    4    0     -4.73      0.00
    3    4    0     -0.53      0.00
    4    4    0      1.08      0.00
    5    4    0     -2.02      0.00
    6    4    0     -2.51      0.00
    7    4    0      1.30      0.00
    8    4    0      0.36      0.00
    9    4    0      0.91      0.00
   10    4    0      0.64      0.00
   11    4    0     -0.35      0.00
  -12    5    0      0.46      0.00
  -11    5    0      0.85      0.00
  -10    5    0      0.31      0.00
   -9    5    0      0.87      0.00
   -8    5    0     -0.10      0.00
   -7    5    0      0.47      0.00
   -6    5    0     -1.57      0.00
   -5    5    0     -1.48      0.00
   -4    5    0      3.64      0.00
   -3    5    0      5.18      0.00
   -2    5    0      8.33      0.00
   -1    5    0    -16.64      0.00
    0    5    0     10.86      0.00
    1    5    0    -25.00      0.00
    2    5    0     -4.00      0.00
    3    5    0      3.54      0.00
    4    5    0      4.22      0.00
    5    5    0     -0.98      0.00
    6    5    0     -2.24      0.00
    7    5    0      0.78      0.00
    8    5    0      0.28      0.00
    9    5    0      0.72      0.00
   10    5    0      0.46      0.00
   11    5    0     -0.52      0.00
  -11    6    0      0.42      0.00
  -10    6    0     -0.12      0.00
   -9    6    0      0.64      0.00
   -8    6    0     -0.04      0.00
   -7    6    0      0.45      0.00
   -6    6    0     -1.48      0.00
   -5    6    0     -2.93      0.00
   -4    6    0      0.07      0.00
   -3    6    0      0.08      0.00
   -2    6    0      8.95      0.00
   -1    6    0     -5.89      0.00
    0    6    0     11.24      0.00
    1    6    0    -17.70      0.00
    2    6    0     -3.39      0.00
    3    6    0      5.08      0.00
    4    6    0      5.31      0.00
    5    6    0     -0.48      0.00
    6    6    0     -1.90      0.00
    7    6    0      0.26      0.00
    8    6    0      0.10      0.00
    9    6    0      0.25      0.00
   10    6    0      0.11      0.00
   11    6    0     -0.70      0.00
  -11    7    0     -0.13      0.00
  -10    7    0     -0.46      0.00
   -9    7    0      0.31      0.00
   -8    7    0     -0.04      0.00
   -7    7    0      0.45      0.00
   -6    7    0     -1.00      0.00
   -5    7    0     -2.93      0.00
   -4    7    0     -1.82      0.00
   -3    7    0     -4.76      0.00
   -2    7    0      5.94      0.00
   -1    7    0     -0.35      0.00
    0    7    0     11.38      0.00
    1    7    0    -11.15      0.00
    2    7    0     -3.67      0.00
    3    7    0      4.32      0.00
    4    7    0      4.43      0.00
    5    7    0     -0.70      0.00
    6    7    0     -1.35      0.00
    7    7    0      0.20      0.00
    8    7    0      0.26      0.00
    9    7    0     -0.13      0.00
   10    7    0     -0.16      0.00
  -11    8    0     -0.51      0.00
  -10    8    0     -0.55      0.00
   -9    8    0      0.03      0.00
   -8    8    0     -0.07      0.00
   -7    8    0      0.45      0.00
   -6    8    0     -0.26      0.00
   -5    8    0     -1.84      0.00
   -4    8    0     -1.77      0.00
   -3    8    0     -7.39      0.00
   -2    8    0      1.91      0.00
   -1    8    0      0.60      0.00
    0    8    0      9.57      0.00
    1    8    0     -6.59      0.00
    2    8    0     -4.01      0.00
    3    8    0      2.88      0.00
    4    8    0      2.66      0.00
    5    8    0     -1.35      0.00
    6    8    0     -0.64      0.00
    7    8    0      0.61      0.00
    8    8    0      0.82      0.00
    9    8    0     -0.24      0.00
   10    8    0     -0.24      0.00
  -11    9    0     -0.64      0.00
  -10    9    0     -0.50      0.00
   -9    9    0     -0.13      0.00
   -8    9    0     -0.09      0.00
   -7    9    0      0.42      0.00
   -6    9    0      0.37      0.00
   -5    9    0     -0.49      0.00
   -4    9    0     -0.60      0.00
   -3    9    0     -7.48      0.00
   -2    9    0     -0.82      0.00
   -1    9    0     -0.13      0.00
    0    9    0      7.14      0.00
    1    9    0     -3.32      0.00
    2    9    0     -3.62      0.00
    3    9    0      1.91      0.00
    4    9    0      0.88      0.00
    5    9    0     -2.11      0.00
    6    9    0     -0.05      0.00
    7    9    0      1.03      0.00
    8    9    0      1.40      0.00
    9    9    0     -0.18      0.00
   10    9    0     -0.24      0.00
  -11   10    0     -0.56      0.00
  -10   10    0     -0.43      0.00
   -9   10    0     -0.13      0.00
   -8   10    0     -0.12      0.00
   -7   10    0      0.28      0.00
   -6   10    0      0.54      0.00
   -5   10    0      0.42      0.00
   -4   10    0      0.70      0.00
   -3   10    0     -5.88      0.00
   -2   10    0     -1.67      0.00
   -1   10    0     -0.58      0.00
    0   10    0      5.26      0.00
    1   10    0     -0.95      0.00
    2   10    0     -2.76      0.00
    3   10    0      1.43      0.00
    4   10    0     -0.63      0.00
    5   10    0     -2.80      0.00
    6   10    0      0.16      0.00
    7   10    0      0.99      0.00
    8   10    0      1.54      0.00
    9   10    0     -0.14      0.00
  -10   11    0     -0.38      0.00
   -9   11    0      0.02      0.00
   -8   11    0     -0.17      0.00
   -7   11    0      0.01      0.00
   -6   11    0      0.11      0.00
   -5   11    0      0.69      0.00
   -4   11    0      1.62      0.00
   -3   11    0     -3.61      0.00
   -2   11    0     -1.31      0.00
   -1   11    0     -0.59      0.00
    0   11    0      3.80      0.00
    1   11    0      0.26      0.00
    2   11    0     -2.13      0.00
    3   11    0      1.05      0.00
    4   11    0     -1.74      0.00
    5   11    0     -3.18      0.00
    6   11    0      0.11      0.00
    7   11    0      0.54      0.00
    8   11    0      1.18      0.00
    9   11    0     -0.13      0.00
  -10   12    0     -0.33      0.00
   -9   12    0      0.22      0.00
   -8   12    0     -0.29      0.00
   -7   12    0     -0.36      0.00
   -6   12    0     -0.80      0.00
   -5   12    0      0.45      0.00
   -4   12    0      1.99      0.00
   -3   12    0     -1.47      0.00
   -2   12    0     -0.64      0.00
   -1   12    0     -0.58      0.00
    0   12    0      2.30      0.00
    1   12    0      0.25      0.00
    2   12    0     -1.83      0.00
    3   12    0      0.83      0.00
    4   12    0     -2.16      0.00
    5   12    0     -2.98      0.00
    6   12    0      0.13      0.00
    7   12    0      0.11      0.00
    8   12    0      0.65      0.00
    9   12    0     -0.05      0.00
   -9   13    0      0.34      0.00
   -8   13    0     -0.45      0.00
   -7   13    0     -0.64      0.00
   -6   13    0     -1.76      0.00
   -5   13    0     -0.04      0.00
   -4   13    0      1.72      0.00
   -3   13    0      0.04      0.00
   -2   13    0     -0.15      0.00
   -1   13    0     -0.66      0.00
    0   13    0      0.82      0.00
    1   13    0     -0.41      0.00
    2   13    0     -1.51      0.00
    3   13    0      0.97      0.00
    4   13    0     -1.74      0.00
    5   13    0     -2.21      0.00
    6   13    0      0.34      0.00
    7   13    0     -0.03      0.00
    8   13    0      0.26      0.00
   -9   14    0      0.32      0.00
   -8   14    0     -0.50      0.00
   -7   14    0     -0.56      0.00
   -6   14    0     -2.25      0.00
   -5   14    0     -0.47      0.00
   -4   14    0      0.89      0.00
   -3   14    0      0.72      0.00
   -2   14    0      0.08      0.00
   -1   14    0     -0.54      0.00
    0   14    0     -0.23      0.00
    1   14    0     -1.11      0.00
    2   14    0     -1.08      0.00
    3   14    0      1.26      0.00
    4   14    0     -0.90      0.00
    5   14    0     -1.26      0.00
    6   14    0      0.57      0.00
    7   14    0      0.03      0.00
   -8   15    0     -0.34      0.00
   -7   15    0     -0.05      0.00
   -6   15    0     -1.96      0.00
   -5   15    0     -0.56      0.00
   -4   15    0     -0.12      0.00
   -3   15    0      0.78      0.00
   -2   15    0      0.18      0.00
   -1   15    0     -0.05      0.00
    0   15    0     -0.58      0.00
    1   15    0     -1.54      0.00
    2   15    0     -0.80      0.00
    3   15    0      1.19      0.00
    4   15    0     -0.25      0.00
    5   15    0     -0.56      0.00
    6   15    0      0.59      0.00
    7   15    0      0.07      0.00
   -8   16    0     -0.10      0.00
   -7   16    0      0.60      0.00
   -6   16    0     -1.07      0.00
   -5   16    0     -0.24      0.00
   -4   16    0     -0.80      0.00
   -3   16    0      0.61      0.00
   -2   16    0      0.23      0.00
   -1   16    0      0.61      0.00
    0   16    0     -0.40      0.00
    1   16    0     -1.66      0.00
    2   16    0     -0.81      0.00
    3   16    0      0.61      0.00
    4   16    0     -0.07      0.00
    5   16    0     -0.22      0.00
    6   16    0      0.40      0.00
   -7   17    0      0.93      0.00
   -6   17    0     -0.20      0.00
   -5   17    0      0.23      0.00
   -4   17    0     -0.92      0.00
   -3   17    0      0.45      0.00
   -2   17    0      0.17      0.00
   -1   17    0      0.99      0.00
    0   17    0     -0.07      0.00
    1   17    0     -1.44      0.00
    2   17    0     -0.82      0.00
    3   17    0     -0.02      0.00
    4   17    0     -0.16      0.00
    5   17    0     -0.04      0.00
   -6   18    0      0.20      0.00
   -5   18    0      0.52      0.00
   -4   18    0     -0.65      0.00
   -3   18    0      0.31      0.00
   -2   18    0     -0.04      0.00
   -1   18    0      0.82      0.00
    0   18    0      0.09      0.00
    1   18    0     -0.92      0.00
    2   18    0     -0.51      0.00
    3   18    0     -0.24      0.00
    4   18    0     -0.17      0.00
   -4   19    0     -0.32      0.00
   -3   19    0      0.12      0.00
   -2   19    0     -0.28      0.00
   -1   19    0      0.28      0.00
    0   19    0      0.06      0.00
    1   19    0     -0.33      0.00
    2   19    0      0.01      0.00
    0  -20    1     -0.05      0.00
    1  -20    1      0.16      0.00
    2  -20    1     -0.41      0.00
   -3  -19    1     -0.10      0.00
   -2  -19    1      0.26      0.00
   -1  -19    1      0.20      0.00
    0  -19    1     -0.25      0.00
    1  -19    1      0.67      0.00
    2  -19    1     -0.51      0.00
    3  -19    1      0.11      0.00
    4  -19    1     -0.17      0.00
   -4  -18    1     -0.38      0.00
   -3  -18    1     -0.32      0.00
   -2  -18    1      0.06      0.00
   -1  -18    1     -0.27      0.00
    0  -18    1     -0.65      0.00
    1  -18    1      1.38      0.00
    2  -18    1     -0.39      0.00
    3  -18    1      0.50      0.00
    4  -18    1     -0.62      0.00
    5  -18    1      1.28      0.00
    6  -18    1      1.74      0.00
   -5  -17    1      0.31      0.00
   -4  -17    1     -0.38      0.00
   -3  -17    1     -0.25      0.00
   -2  -17    1      0.03      0.00
   -1  -17    1     -0.71      0.00
    0  -17    1     -1.28      0.00
    1  -17    1      1.90      0.00
    2  -17    1     -0.36      0.00
    3  -17    1      0.90      0.00
    4  -17    1     -1.24      0.00
    5  -17    1      0.99      0.00
    6  -17    1      1.71      0.00
    7  -17    1      0.60      0.00
   -6  -16    1      0.64      0.00
   -5  -16    1      0.42      0.00
   -4  -16    1     -0.28      0.00
   -3  -16    1      0.28      0.00
   -2  -16    1      0.40      0.00
   -1  -16    1     -0.84      0.00
    0  -16    1     -2.09      0.00
    1  -16    1      1.99      0.00
    2  -16    1     -0.66      0.00
    3  -16    1      1.31      0.00
    4  -16    1     -1.60      0.00
    5  -16    1      0.29      0.00
    6  -16    1      0.75      0.00
    7  -16    1      0.44      0.00
   -7  -15    1     -0.22      0.00
   -6  -15    1      1.04      0.00
   -5  -15    1      0.46      0.00
   -4  -15    1     -0.36      0.00
   -3  -15    1      0.91      0.00
   -2  -15    1      0.81      0.00
   -1  -15    1     -0.72      0.00
    0  -15    1     -2.93      0.00
    1  -15    1      1.84      0.00
    2  -15    1     -1.22      0.00
    3  -15    1      1.80      0.00
    4  -15    1     -1.22      0.00
    5  -15    1     -0.27      0.00
    6  -15    1     -0.63      0.00
    7  -15    1     -0.21      0.00
    8  -15    1     -0.19      0.00
   -8  -14    1     -0.13      0.00
   -7  -14    1     -0.24      0.00
   -6  -14    1      1.39      0.00
   -5  -14    1      0.18      0.00
   -4  -14    1     -1.03      0.00
   -3  -14    1      1.03      0.00
   -2  -14    1      0.74      0.00
   -1  -14    1     -0.52      0.00
    0  -14    1     -3.61      0.00
    1  -14    1      1.85      0.00
    2  -14    1     -1.84      0.00
    3  -14    1      2.23      0.00
    4  -14    1     -0.15      0.00
    5  -14    1     -0.25      0.00
    6  -14    1     -1.63      0.00
    7  -14    1     -0.88      0.00
    8  -14    1     -0.52      0.00
    9  -14    1      0.36      0.00
   -8  -13    1      0.02      0.00
   -7  -13    1     -0.24      0.00
   -6  -13    1      1.63      0.00
   -5  -13    1     -0.51      0.00
   -4  -13    1     -2.29      0.00
   -3  -13    1      0.54      0.00
   -2  -13    1      0.21      0.00
   -1  -13    1     -0.16      0.00
    0  -13    1     -3.89      0.00
    1  -13    1      2.40      0.00
    2  -13    1     -2.44      0.00
    3  -13    1      2.14      0.00
    4  -13    1      0.98      0.00
    5  -13    1      0.28      0.00
    6  -13    1     -1.77      0.00
    7  -13    1     -1.14      0.00
    8  -13    1     -0.69      0.00
    9  -13    1      0.45      0.00
   -9  -12    1     -0.16      0.00
   -8  -12    1      0.17      0.00
   -7  -12    1     -0.08      0.00
   -6  -12    1      1.87      0.00
   -5  -12    1     -1.37      0.00
   -4  -12    1     -3.62      0.00
   -3  -12    1     -0.05      0.00
   -2  -12    1     -0.24      0.00
   -1  -12    1      0.59      0.00
    0  -12    1     -3.67      0.00
    1  -12    1      3.54      0.00
    2  -12    1     -3.06      0.00
    3  -12    1      1.15      0.00
    4  -12    1      1.51      0.00
    5  -12    1      0.91      0.00
    6  -12    1     -1.16      0.00
    7  -12    1     -0.90      0.00
    8  -12    1     -0.63      0.00
    9  -12    1      0.37      0.00
   -9  -11    1     -0.61      0.00
   -8  -11    1      0.39      0.00
   -7  -11    1      0.38      0.00
   -6  -11    1      2.32      0.00
   -5  -11    1     -1.96      0.00
   -4  -11    1     -4.39      0.00
   -3  -11    1     -0.27      0.00
   -2  -11    1     -0.37      0.00
   -1  -11    1      1.42      0.00
    0  -11    1     -3.24      0.00
    1  -11    1      5.06      0.00
    2  -11    1     -3.74      0.00
    3  -11    1     -0.78      0.00
    4  -11    1      1.15      0.00
    5  -11    1      1.26      0.00
    6  -11    1     -0.28      0.00
    7  -11    1     -0.40      0.00
    8  -11    1     -0.43      0.00
    9  -11    1      0.18      0.00
   10  -11    1     -0.13      0.00
  -10  -10    1     -0.35      0.00
   -9  -10    1     -0.90      0.00
   -8  -10    1      0.68      0.00
   -7  -10    1      0.99      0.00
   -6  -10    1      2.87      0.00
   -5  -10    1     -2.11      0.00
   -4  -10    1     -4.44      0.00
   -3  -10    1     -0.17      0.00
   -2  -10    1     -0.55      0.00
   -1  -10    1      1.50      0.00
    0  -10    1     -3.03      0.00
    1  -10    1      6.86      0.00
    2  -10    1     -4.20      0.00
    3  -10    1     -3.23      0.00
    4  -10    1      0.01      0.00
    5  -10    1      1.06      0.00
    6  -10    1      0.35      0.00
    7  -10    1      0.06      0.00
    8  -10    1     -0.15      0.00
    9  -10    1      0.05      0.00
   10  -10    1     -0.11      0.00
  -10   -9    1     -0.19      0.00
   -9   -9    1     -1.00      0.00
   -8   -9    1      0.80      0.00
   -7   -9    1      1.33      0.00
   -6   -9    1      3.11      0.00
   -5   -9    1     -2.01      0.00
   -4   -9    1     -3.89      0.00
   -3   -9    1      0.20      0.00
   -2   -9    1     -0.98      0.00
   -1   -9    1      0.20      0.00
    0   -9    1     -3.19      0.00
    1   -9    1      9.13      0.00
    2   -9    1     -3.71      0.00
    3   -9    1     -5.42      0.00
    4   -9    1     -1.62      0.00
    5   -9    1      0.15      0.00
    6   -9    1      0.44      0.00
    7   -9    1      0.30      0.00
    8   -9    1      0.10      0.00
    9   -9    1      0.04      0.00
   10   -9    1     -0.17      0.00
   11   -9    1     -0.09      0.00
  -10   -8    1     -0.10      0.00
   -9   -8    1     -1.01      0.00
   -8   -8    1      0.59      0.00
   -7   -8    1      1.09      0.00
   -6   -8    1      2.72      0.00
   -5   -8    1     -1.90      0.00
   -4   -8    1     -2.78      0.00
   -3   -8    1      1.36      0.00
   -2   -8    1     -0.79      0.00
   -1   -8    1     -2.24      0.00
    0   -8    1     -3.58      0.00
    1   -8    1     11.84      0.00
    2   -8    1     -1.49      0.00
    3   -8    1     -6.22      0.00
    4   -8    1     -3.19      0.00
    5   -8    1     -1.37      0.00
    6   -8    1     -0.03      0.00
    7   -8    1      0.32      0.00
    8   -8    1      0.31      0.00
    9   -8    1      0.10      0.00
   10   -8    1     -0.44      0.00
  -11   -7    1     -0.78      0.00
  -10   -7    1     -0.10      0.00
   -9   -7    1     -0.95      0.00
   -8   -7    1      0.19      0.00
   -7   -7    1      0.49      0.00
   -6   -7    1      1.81      0.00
   -5   -7    1     -1.86      0.00
   -4   -7    1     -1.14      0.00
   -3   -7    1      3.84      0.00
   -2   -7    1      1.12      0.00
   -1   -7    1     -5.56      0.00
    0   -7    1     -4.68      0.00
    1   -7    1     13.53      0.00
    2   -7    1      2.13      0.00
    3   -7    1     -4.67      0.00
    4   -7    1     -3.68      0.00
    5   -7    1     -2.86      0.00
    6   -7    1     -0.76      0.00
    7   -7    1      0.23      0.00
    8   -7    1      0.46      0.00
    9   -7    1      0.25      0.00
   10   -7    1     -0.77      0.00
   11   -7    1     -0.03      0.00
  -11   -6    1     -0.93      0.00
  -10   -6    1      0.00      0.00
   -9   -6    1     -0.66      0.00
   -8   -6    1      0.01      0.00
   -7   -6    1      0.12      0.00
   -6   -6    1      0.86      0.00
   -5   -6    1     -2.00      0.00
   -4   -6    1      0.43      0.00
   -3   -6    1      6.91      0.00
   -2   -6    1      4.40      0.00
   -1   -6    1    -10.43      0.00
    0   -6    1     -7.72      0.00
    1   -6    1     11.24      0.00
    2   -6    1      4.95      0.00
    3   -6    1     -0.93      0.00
    4   -6    1     -2.15      0.00
    5   -6    1     -3.37      0.00
    6   -6    1     -1.31      0.00
    7   -6    1      0.16      0.00
    8   -6    1      0.55      0.00
    9   -6    1      0.49      0.00
   10   -6    1     -0.84      0.00
   11   -6    1      0.26      0.00
  -11   -5    1     -0.79      0.00
  -10   -5    1      0.29      0.00
   -9   -5    1     -0.15      0.00
   -8   -5    1      0.21      0.00
   -7   -5    1      0.32      0.00
   -6   -5    1      0.17      0.00
   -5   -5    1     -2.47      0.00
   -4   -5    1      0.72      0.00
   -3   -5    1      8.37      0.00
   -2   -5    1      7.07      0.00
   -1   -5    1    -17.61      0.00
    0   -5    1    -12.41      0.00
    1   -5    1      3.14      0.00
    2   -5    1      4.05      0.00
    3   -5    1      3.21      0.00
    4   -5    1      1.34      0.00
    5   -5    1     -2.24      0.00
    6   -5    1     -1.39      0.00
    7   -5    1      0.08      0.00
    8   -5    1      0.47      0.00
    9   -5    1      0.75      0.00
   10   -5    1     -0.56      0.00
   11   -5    1      0.72      0.00
  -11   -4    1     -0.57      0.00
  -10   -4    1      0.58      0.00
   -9   -4    1      0.30      0.00
   -8   -4    1      0.54      0.00
   -7   -4    1      0.87      0.00
   -6   -4    1     -0.27      0.00
   -5   -4    1     -3.27      0.00
   -4   -4    1     -1.00      0.00
   -3   -4    1      6.43      0.00
   -2   -4    1      7.52      0.00
   -1   -4    1    -25.55      0.00
    0   -4    1    -14.14      0.00
    1   -4    1     -7.53      0.00
    2   -4    1     -1.02      0.00
    3   -4    1      5.43      0.00
    4   -4    1      5.44      0.00
    5   -4    1      0.33      0.00
    6   -4    1     -1.02      0.00
    7   -4    1     -0.03      0.00
    8   -4    1      0.17      0.00
    9   -4    1      0.85      0.00
   10   -4    1     -0.15      0.00
   11   -4    1      1.05      0.00
  -12   -3    1      0.16      0.00
  -11   -3    1     -0.50      0.00
  -10   -3    1      0.58      0.00
   -9   -3    1      0.41      0.00
   -8   -3    1      0.65      0.00
   -7   -3    1      1.32      0.00
   -6   -3    1     -0.61      0.00
   -5   -3    1     -3.91      0.00
   -4   -3    1     -3.99      0.00
   -3   -3    1      1.69      0.00
   -2   -3    1      6.35      0.00
   -1   -3    1    -30.15      0.00
    0   -3    1     -5.25      0.00
    1   -3    1    -12.42      0.00
    2   -3    1     -6.46      0.00
    3   -3    1      4.77      0.00
    4   -3    1      8.22      0.00
    5   -3    1      3.34      0.00
    6   -3    1     -0.35      0.00
    7   -3    1     -0.04      0.00
    8   -3    1     -0.20      0.00
    9   -3    1      0.77      0.00
   10   -3    1      0.08      0.00
   11   -3    1      0.96      0.00
  -12   -2    1     -0.05      0.00
  -11   -2    1     -0.58      0.00
  -10   -2    1      0.29      0.00
   -9   -2    1      0.24      0.00
   -8   -2    1      0.50      0.00
   -7   -2    1      1.46      0.00
   -6   -2    1     -0.87      0.00
   -5   -2    1     -3.70      0.00
   -4   -2    1     -6.29      0.00
   -3   -2    1     -3.09      0.00
   -2   -2    1      5.49      0.00
   -1   -2    1    -28.59      0.00
    0   -2    1     17.97      0.00
    1   -2    1     -4.37      0.00
    2   -2    1     -6.74      0.00
    3   -2    1      2.20      0.00
    4   -2    1      8.41      0.00
    5   -2    1      5.54      0.00
    6   -2    1      0.35      0.00
    7   -2    1      0.24      0.00
    8   -2    1     -0.40      0.00
    9   -2    1      0.68      0.00
   10   -2    1      0.09      0.00
   11   -2    1      0.53      0.00
  -12   -1    1     -0.07      0.00
  -11   -1    1     -0.67      0.00
  -10   -1    1     -0.08      0.00
   -9   -1    1      0.06      0.00
   -8   -1    1      0.40      0.00
   -7   -1    1      1.46      0.00
   -6   -1    1     -0.96      0.00
   -5   -1    1     -2.37      0.00
   -4   -1    1     -6.26      0.00
   -3   -1    1     -5.15      0.00
   -2   -1    1      5.77      0.00
   -1   -1    1    -23.38      0.00
    1   -1    1     14.76      0.00
    2   -1    1      0.02      0.00
    3   -1    1     -0.69      0.00
    4   -1    1      5.86      0.00
    5   -1    1      5.99      0.00
    6   -1    1      0.70      0.00
    7   -1    1      0.78      0.00
    8   -1    1     -0.36      0.00
    9   -1    1      0.68      0.00
   10   -1    1      0.04      0.00
   11   -1    1      0.09      0.00
  -12    0    1      0.09      0.00
  -11    0    1     -0.66      0.00
  -10    0    1     -0.30      0.00
   -9    0    1      0.09      0.00
   -8    0    1      0.50      0.00
   -7    0    1      1.52      0.00
   -6    0    1     -0.87      0.00
   -5    0    1     -0.38      0.00
   -4    0    1     -3.68      0.00
   -3    0    1     -3.57      0.00
   -2    0    1      6.29      0.00
   -1    0    1    -21.17      0.00
    2    0    1      9.42      0.00
    3    0    1     -3.39      0.00
    4    0    1      1.45      0.00
    5    0    1      4.41      0.00
    6    0    1      0.29      0.00
    7    0    1      1.24      0.00
    8    0    1     -0.32      0.00
    9    0    1      0.66      0.00
   10    0    1      0.04      0.00
   11    0    1     -0.11      0.00
  -12    1    1      0.24      0.00
  -11    1    1     -0.56      0.00
  -10    1    1     -0.31      0.00
   -9    1    1      0.28      0.00
   -8    1    1      0.67      0.00
   -7    1    1      1.62      0.00
   -6    1    1     -0.67      0.00
   -5    1    1      1.40      0.00
   -4    1    1      0.26      0.00
   -3    1    1      0.74      0.00
   -2    1    1      6.32      0.00
   -1    1    1    -26.19      0.00
    0    1    1     74.91      0.00
    1    1    1     38.76      0.00
    2    1    1     14.50      0.00
    3    1    1     -6.20      0.00
    4    1    1     -3.20      0.00
    5    1    1      1.53      0.00
    6    1    1     -0.89      0.00
    7    1    1      1.38      0.00
    8    1    1     -0.42      0.00
    9    1    1      0.55      0.00
   10    1    1      0.08      0.00
   11    1    1     -0.09      0.00
  -12    2    1      0.29      0.00
  -11    2    1     -0.34      0.00
  -10    2    1     -0.11      0.00
   -9    2    1      0.54      0.00
   -8    2    1      0.71      0.00
   -7    2    1      1.64      0.00
   -6    2    1     -0.47      0.00
   -5    2    1      2.24      0.00
   -4    2    1      3.84      0.00
   -3    2    1      5.93      0.00
   -2    2    1      6.86      0.00
   -1    2    1    -35.40      0.00
    0    2    1     58.22      0.00
    1    2    1     28.03      0.00
    2    2    1     11.99      0.00
    3    2    1     -8.80      0.00
    4    2    1     -6.16      0.00
    5    2    1     -1.11      0.00
    6    2    1     -2.27      0.00
    7    2    1      1.28      0.00
    8    2    1     -0.51      0.00
    9    2    1      0.49      0.00
   10    2    1      0.20      0.00
   11    2    1      0.02      0.00
  -12    3    1      0.30      0.00
  -11    3    1      0.03      0.00
  -10    3    1      0.22      0.00
   -9    3    1      0.82      0.00
   -8    3    1      0.57      0.00
   -7    3    1      1.47      0.00
   -6    3    1     -0.36      0.00
   -5    3    1      1.84      0.00
   -4    3    1      5.59      0.00
   -3    3    1      9.91      0.00
   -2    3    1      9.33      0.00
   -1    3    1    -41.01      0.00
    0    3    1     34.08      0.00
    1    3    1      9.47      0.00
    2    3    1      4.76      0.00
    3    3    1     -9.92      0.00
    4    3    1     -6.09      0.00
    5    3    1     -2.12      0.00
    6    3    1     -3.10      0.00
    7    3    1      1.17      0.00
    8    3    1     -0.41      0.00
    9    3    1      0.65      0.00
   10    3    1      0.42      0.00
   11    3    1      0.14      0.00
  -12    4    1      0.34      0.00
  -11    4    1      0.42      0.00
  -10    4    1      0.52      0.00
   -9    4    1      1.08      0.00
   -8    4    1      0.39      0.00
   -7    4    1      1.16      0.00
   -6    4    1     -0.42      0.00
   -5    4    1      0.37      0.00
   -4    4    1      4.91      0.00
   -3    4    1     10.87      0.00
   -2    4    1     13.24      0.00
   -1    4    1    -37.80      0.00
    0    4    1     16.03      0.00
    1    4    1     -5.32      0.00
    2    4    1     -1.85      0.00
    3    4    1     -8.73      0.00
    4    4    1     -3.25      0.00
    5    4    1     -1.18      0.00
    6    4    1     -3.11      0.00
    7    4    1      1.01      0.00
    8    4    1     -0.23      0.00
    9    4    1      0.94      0.00
   10    4    1      0.63      0.00
   11    4    1      0.16      0.00
  -12    5    1      0.40      0.00
  -11    5    1      0.62      0.00
  -10    5    1      0.56      0.00
   -9    5    1      1.20      0.00
   -8    5    1      0.28      0.00
   -7    5    1      0.81      0.00
   -6    5    1     -0.61      0.00
   -5    5    1     -1.52      0.00
   -4    5    1      2.40      0.00
   -3    5    1      8.15      0.00
   -2    5    1     16.04      0.00
   -1    5    1    -27.51      0.00
    0    5    1      9.11      0.00
    1    5    1    -10.61      0.00
    2    5    1     -4.91      0.00
    3    5    1     -6.04      0.00
    4    5    1      0.57      0.00
    5    5    1      0.72      0.00
    6    5    1     -2.62      0.00
    7    5    1      0.64      0.00
    8    5    1     -0.26      0.00
    9    5    1      1.03      0.00
   10    5    1      0.63      0.00
   11    5    1      0.02      0.00
  -12    6    1      0.40      0.00
  -11    6    1      0.46      0.00
  -10    6    1      0.29      0.00
   -9    6    1      1.05      0.00
   -8    6    1      0.23      0.00
   -7    6    1      0.51      0.00
   -6    6    1     -0.75      0.00
   -5    6    1     -2.94      0.00
   -4    6    1     -0.41      0.00
   -3    6    1      2.92      0.00
   -2    6    1     15.45      0.00
   -1    6    1    -16.35      0.00
    0    6    1      9.37      0.00
    1    6    1     -8.59      0.00
    2    6    1     -5.20      0.00
    3    6    1     -3.62      0.00
    4    6    1      3.41      0.00
    5    6    1      2.28      0.00
    6    6    1     -2.08      0.00
    7    6    1      0.07      0.00
    8    6    1     -0.54      0.00
    9    6    1      0.76      0.00
   10    6    1      0.39      0.00
  -11    7    1      0.03      0.00
  -10    7    1     -0.13      0.00
   -9    7    1      0.66      0.00
   -8    7    1      0.19      0.00
   -7    7    1      0.30      0.00
   -6    7    1     -0.64      0.00
   -5    7    1     -3.24      0.00
   -4    7    1     -1.99      0.00
   -3    7    1     -2.47      0.00
   -2    7    1     11.64      0.00
   -1    7    1     -9.15      0.00
    0    7    1     10.46      0.00
    1    7    1     -4.48      0.00
    2    7    1     -4.75      0.00
    3    7    1     -2.46      0.00
    4    7    1      4.47      0.00
    5    7    1      2.83      0.00
    6    7    1     -1.62      0.00
    7    7    1     -0.33      0.00
    8    7    1     -0.66      0.00
    9    7    1      0.38      0.00
   10    7    1      0.10      0.00
  -11    8    1     -0.46      0.00
  -10    8    1     -0.48      0.00
   -9    8    1      0.16      0.00
   -8    8    1      0.13      0.00
   -7    8    1      0.20      0.00
   -6    8    1     -0.21      0.00
   -5    8    1     -2.41      0.00
   -4    8    1     -1.83      0.00
   -3    8    1     -6.04      0.00
   -2    8    1      6.75      0.00
   -1    8    1     -6.47      0.00
    0    8    1      9.41      0.00
    1    8    1     -1.41      0.00
    2    8    1     -4.40      0.00
    3    8    1     -2.19      0.00
    4    8    1      4.18      0.00
    5    8    1      2.47      0.00
    6    8    1     -1.19      0.00
    7    8    1     -0.28      0.00
    8    8    1     -0.30      0.00
    9    8    1      0.20      0.00
   10    8    1     -0.05      0.00
  -11    9    1     -0.75      0.00
  -10    9    1     -0.65      0.00
   -9    9    1     -0.28      0.00
   -8    9    1      0.08      0.00
   -7    9    1      0.17      0.00
   -6    9    1      0.34      0.00
   -5    9    1     -1.08      0.00
   -4    9    1     -0.51      0.00
   -3    9    1     -7.23      0.00
   -2    9    1      2.95      0.00
   -1    9    1     -6.04      0.00
    0    9    1      7.03      0.00
    1    9    1      0.49      0.00
    2    9    1     -3.86      0.00
    3    9    1     -2.03      0.00
    4    9    1      3.22      0.00
    5    9    1      1.52      0.00
    6    9    1     -0.87      0.00
    7    9    1      0.03      0.00
    8    9    1      0.41      0.00
    9    9    1      0.25      0.00
   10    9    1     -0.05      0.00
  -11   10    1     -0.73      0.00
  -10   10    1     -0.62      0.00
   -9   10    1     -0.49      0.00
   -8   10    1      0.07      0.00
   -7   10    1      0.15      0.00
   -6   10    1      0.69      0.00
   -5   10    1      0.00      0.00
   -4   10    1      1.00      0.00
   -3   10    1     -6.63      0.00
   -2   10    1      1.07      0.00
   -1   10    1     -5.71      0.00
    0   10    1      4.98      0.00
    1   10    1      1.95      0.00
    2   10    1     -2.95      0.00
    3   10    1     -1.73      0.00
    4   10    1      1.93      0.00
    5   10    1      0.26      0.00
    6   10    1     -0.82      0.00
    7   10    1      0.16      0.00
    8   10    1      0.94      0.00
    9   10    1      0.33      0.00
  -10   11    1     -0.49      0.00
   -9   11    1     -0.46      0.00
   -8   11    1      0.07      0.00
   -7   11    1      0.08      0.00
   -6   11    1      0.56      0.00
   -5   11    1      0.38      0.00
   -4   11    1      2.05      0.00
   -3   11    1     -5.08      0.00
   -2   11    1      0.72      0.00
   -1   11    1     -4.86      0.00
    0   11    1      3.73      0.00
    1   11    1      3.00      0.00
    2   11    1     -2.00      0.00
    3   11    1     -1.44      0.00
    4   11    1      0.54      0.00
    5   11    1     -0.99      0.00
    6   11    1     -1.01      0.00
    7   11    1     -0.06      0.00
    8   11    1      0.95      0.00
    9   11    1      0.26      0.00
  -10   12    1     -0.36      0.00
   -9   12    1     -0.29      0.00
   -8   12    1     -0.02      0.00
   -7   12    1     -0.11      0.00
   -6   12    1     -0.09      0.00
   -5   12    1      0.11      0.00
   -4   12    1      2.48      0.00
   -3   12    1     -3.27      0.00
   -2   12    1      1.06      0.00
   -1   12    1     -3.87      0.00
    0   12    1      2.76      0.00
    1   12    1      3.19      0.00
    2   12    1     -1.36      0.00
    3   12    1     -1.14      0.00
    4   12    1     -0.50      0.00
    5   12    1     -1.78      0.00
    6   12    1     -1.13      0.00
    7   12    1     -0.37      0.00
    8   12    1      0.57      0.00
  -10   13    1     -0.28      0.00
   -9   13    1     -0.13      0.00
   -8   13    1     -0.25      0.00
   -7   13    1     -0.35      0.00
   -6   13    1     -0.99      0.00
   -5   13    1     -0.49      0.00
   -4   13    1      2.33      0.00
   -3   13    1     -1.70      0.00
   -2   13    1      1.42      0.00
   -1   13    1     -3.10      0.00
    0   13    1      1.68      0.00
    1   13    1      2.43      0.00
    2   13    1     -1.03      0.00
    3   13    1     -0.67      0.00
    4   13    1     -0.78      0.00
    5   13    1     -1.82      0.00
    6   13    1     -0.94      0.00
    7   13    1     -0.43      0.00
    8   13    1      0.20      0.00
   -9   14    1     -0.04      0.00
   -8   14    1     -0.49      0.00
   -7   14    1     -0.41      0.00
   -6   14    1     -1.66      0.00
   -5   14    1     -1.02      0.00
   -4   14    1      1.71      0.00
   -3   14    1     -0.65      0.00
   -2   14    1      1.49      0.00
   -1   14    1     -2.46      0.00
    0   14    1      0.70      0.00
    1   14    1      1.19      0.00
    2   14    1     -0.87      0.00
    3   14    1     -0.13      0.00
    4   14    1     -0.41      0.00
    5   14    1     -1.29      0.00
    6   14    1     -0.52      0.00
    7   14    1     -0.21      0.00
   -8   15    1     -0.53      0.00
   -7   15    1     -0.13      0.00
   -6   15    1     -1.72      0.00
   -5   15    1     -1.19      0.00
   -4   15    1      0.86      0.00
   -3   15    1     -0.11      0.00
   -2   15    1      1.30      0.00
   -1   15    1     -1.69      0.00
    0   15    1      0.20      0.00
    1   15    1      0.03      0.00
    2   15    1     -0.89      0.00
    3   15    1      0.08      0.00
    4   15    1      0.05      0.00
    5   15    1     -0.68      0.00
    6   15    1     -0.16      0.00
   -8   16    1     -0.37      0.00
   -7   16    1      0.37      0.00
   -6   16    1     -1.24      0.00
   -5   16    1     -1.03      0.00
   -4   16    1      0.04      0.00
   -3   16    1      0.13      0.00
   -2   16    1      1.02      0.00
   -1   16    1     -0.76      0.00
    0   16    1      0.26      0.00
    1   16    1     -0.70      0.00
    2   16    1     -1.07      0.00
    3   16    1     -0.24      0.00
    4   16    1      0.14      0.00
    5   16    1     -0.31      0.00
    6   16    1     -0.03      0.00
   -7   17    1      0.73      0.00
   -6   17    1     -0.63      0.00
   -5   17    1     -0.76      0.00
   -4   17    1     -0.52      0.00
   -3   17    1      0.27      0.00
   -2   17    1      0.71      0.00
   -1   17    1      0.00      0.00
    0   17    1      0.53      0.00
    1   17    1     -0.94      0.00
    2   17    1     -1.16      0.00
    3   17    1     -0.75      0.00
    4   17    1     -0.04      0.00
    5   17    1     -0.15      0.00
   -6   18    1     -0.24      0.00
   -5   18    1     -0.55      0.00
   -4   18    1     -0.76      0.00
   -3   18    1      0.32      0.00
   -2   18    1      0.34      0.00
    0   18    1      0.58      0.00
    1   18    1     -0.81      0.00
    2   18    1     -0.91      0.00
    3   18    1     -0.91      0.00
   -4   19    1     -0.72      0.00
   -3   19    1      0.24      0.00
    0   19    1      0.33      0.00
    1   19    1     -0.49      0.00
    2   19    1     -0.34      0.00
   -1  -20    2      0.38      0.00
    0  -20    2     -0.07      0.00
    1  -20    2      0.37      0.00
    2  -20    2     -0.39      0.00
   -3  -19    2     -0.39      0.00
   -2  -19    2      0.02      0.00
   -1  -19    2      0.54      0.00
    0  -19    2     -0.21      0.00
    1  -19    2      0.76      0.00
    2  -19    2     -0.40      0.00
    3  -19    2     -0.24      0.00
    4  -19    2     -0.18      0.00
   -4  -18    2     -0.19      0.00
   -3  -18    2     -0.82      0.00
   -2  -18    2     -0.17      0.00
   -1  -18    2      0.39      0.00
    0  -18    2     -0.71      0.00
    1  -18    2      1.30      0.00
    2  -18    2     -0.18      0.00
    3  -18    2      0.24      0.00
    4  -18    2     -0.45      0.00
    5  -18    2      0.72      0.00
    6  -18    2      2.95      0.00
   -6  -17    2      0.01      0.00
   -5  -17    2      0.40      0.00
   -4  -17    2     -0.01      0.00
   -3  -17    2     -1.11      0.00
   -2  -17    2     -0.26      0.00
   -1  -17    2      0.25      0.00
    0  -17    2     -1.52      0.00
    1  -17    2      1.74      0.00
    2  -17    2     -0.09      0.00
    3  -17    2      0.83      0.00
    4  -17    2     -1.01      0.00
    5  -17    2      0.53      0.00
    6  -17    2      3.51      0.00
    7  -17    2      0.79      0.00
   -6  -16    2      0.18      0.00
   -5  -16    2      0.78      0.00
   -4  -16    2      0.43      0.00
   -3  -16    2     -0.89      0.00
   -2  -16    2      0.14      0.00
   -1  -16    2      0.57      0.00
    0  -16    2     -2.48      0.00
    1  -16    2      1.93      0.00
    2  -16    2     -0.45      0.00
    3  -16    2      1.36      0.00
    4  -16    2     -1.57      0.00
    5  -16    2     -0.15      0.00
    6  -16    2      2.89      0.00
   -7  -15    2     -0.60      0.00
   -6  -15    2      0.39      0.00
   -5  -15    2      1.25      0.00
   -4  -15    2      0.92      0.00
   -3  -15    2     -0.33      0.00
   -2  -15    2      0.83      0.00
   -1  -15    2      1.38      0.00
    0  -15    2     -3.52      0.00
    1  -15    2      1.95      0.00
    2  -15    2     -1.26      0.00
    3  -15    2      1.88      0.00
    4  -15    2     -1.57      0.00
    5  -15    2     -0.73      0.00
    6  -15    2      1.40      0.00
    7  -15    2      0.30      0.00
    8  -15    2     -0.01      0.00
   -8  -14    2     -0.21      0.00
   -7  -14    2     -0.84      0.00
   -6  -14    2      0.59      0.00
   -5  -14    2      1.53      0.00
   -4  -14    2      0.93      0.00
   -3  -14    2     -0.11      0.00
   -2  -14    2      1.02      0.00
   -1  -14    2      2.24      0.00
    0  -14    2     -4.77      0.00
    1  -14    2      2.06      0.00
    2  -14    2     -2.26      0.00
    3  -14    2      2.42      0.00
    4  -14    2     -0.76      0.00
    5  -14    2     -0.65      0.00
    6  -14    2     -0.12      0.00
    7  -14    2     -0.59      0.00
    8  -14    2     -0.38      0.00
    9  -14    2     -0.06      0.00
   -8  -13    2      0.00      0.00
   -7  -13    2     -1.02      0.00
   -6  -13    2      0.81      0.00
   -5  -13    2      1.45      0.00
   -4  -13    2      0.15      0.00
   -3  -13    2     -0.72      0.00
   -2  -13    2      0.27      0.00
   -1  -13    2      3.01      0.00
    0  -13    2     -6.21      0.00
    1  -13    2      2.53      0.00
    2  -13    2     -3.21      0.00
    3  -13    2      2.71      0.00
    4  -13    2      0.42      0.00
    5  -13    2      0.13      0.00
    6  -13    2     -0.94      0.00
    7  -13    2     -1.26      0.00
    8  -13    2     -0.68      0.00
    9  -13    2      0.04      0.00
   -9  -12    2      0.38      0.00
   -8  -12    2      0.04      0.00
   -7  -12    2     -1.11      0.00
   -6  -12    2      1.20      0.00
   -5  -12    2      1.16      0.00
   -4  -12    2     -1.14      0.00
   -3  -12    2     -1.88      0.00
   -2  -12    2     -1.02      0.00
   -1  -12    2      4.12      0.00
    0  -12    2     -7.56      0.00
    1  -12    2      3.61      0.00
    2  -12    2     -4.04      0.00
    3  -12    2      2.33      0.00
    4  -12    2      1.20      0.00
    5  -12    2      1.15      0.00
    6  -12    2     -0.87      0.00
    7  -12    2     -1.42      0.00
    8  -12    2     -0.79      0.00
    9  -12    2     -0.05      0.00
   10  -12    2      0.00      0.00
   -9  -11    2     -0.13      0.00
   -8  -11    2     -0.11      0.00
   -7  -11    2     -1.03      0.00
   -6  -11    2      1.94      0.00
   -5  -11    2      1.05      0.00
   -4  -11    2     -2.26      0.00
   -3  -11    2     -2.93      0.00
   -2  -11    2     -2.19      0.00
   -1  -11    2      5.96      0.00
    0  -11    2     -8.60      0.00
    1  -11    2      5.44      0.00
    2  -11    2     -4.70      0.00
    3  -11    2      1.05      0.00
    4  -11    2      1.05      0.00
    5  -11    2      1.87      0.00
    6  -11    2     -0.21      0.00
    7  -11    2     -1.14      0.00
    8  -11    2     -0.64      0.00
    9  -11    2     -0.22      0.00
   10  -11    2     -0.08      0.00
  -10  -10    2     -0.33      0.00
   -9  -10    2     -0.63      0.00
   -8  -10    2     -0.21      0.00
   -7  -10    2     -0.74      0.00
   -6  -10    2      2.99      0.00
   -5  -10    2      1.33      0.00
   -4  -10    2     -2.82      0.00
   -3  -10    2     -3.64      0.00
   -2  -10    2     -3.29      0.00
   -1  -10    2      8.03      0.00
    0  -10    2     -9.68      0.00
    1  -10    2      7.98      0.00
    2  -10    2     -4.98      0.00
    3  -10    2     -0.91      0.00
    4  -10    2     -0.09      0.00
    5  -10    2      1.91      0.00
    6  -10    2      0.54      0.00
    7  -10    2     -0.68      0.00
    8  -10    2     -0.28      0.00
    9  -10    2     -0.25      0.00
   10  -10    2      0.02      0.00
  -10   -9    2     -0.17      0.00
   -9   -9    2     -0.83      0.00
   -8   -9    2     -0.17      0.00
   -7   -9    2     -0.42      0.00
   -6   -9    2      3.92      0.00
   -5   -9    2      1.76      0.00
   -4   -9    2     -2.93      0.00
   -3   -9    2     -4.15      0.00
   -2   -9    2     -4.67      0.00
   -1   -9    2      9.37      0.00
    0   -9    2    -11.46      0.00
    1   -9    2     11.15      0.00
    2   -9    2     -4.35      0.00
    3   -9    2     -2.88      0.00
    4   -9    2     -1.94      0.00
    5   -9    2      1.01      0.00
    6   -9    2      0.85      0.00
    7   -9    2     -0.38      0.00
    8   -9    2      0.14      0.00
    9   -9    2     -0.09      0.00
   10   -9    2      0.18      0.00
   11   -9    2      0.40      0.00
  -11   -8    2     -0.27      0.00
  -10   -8    2     -0.02      0.00
   -9   -8    2     -0.83      0.00
   -8   -8    2     -0.11      0.00
   -7   -8    2     -0.44      0.00
   -6   -8    2      4.20      0.00
   -5   -8    2      1.95      0.00
   -4   -8    2     -2.75      0.00
   -3   -8    2     -4.18      0.00
   -2   -8    2     -5.74      0.00
   -1   -8    2      9.88      0.00
    0   -8    2    -14.23      0.00
    1   -8    2     14.74      0.00
    2   -8    2     -2.11      0.00
    3   -8    2     -3.76      0.00
    4   -8    2     -3.84      0.00
    5   -8    2     -0.77      0.00
    6   -8    2      0.49      0.00
    7   -8    2     -0.42      0.00
    8   -8    2      0.47      0.00
    9   -8    2      0.16      0.00
   10   -8    2      0.10      0.00
   11   -8    2      0.38      0.00
  -11   -7    2     -0.55      0.00
  -10   -7    2     -0.06      0.00
   -9   -7    2     -0.83      0.00
   -8   -7    2     -0.20      0.00
   -7   -7    2     -0.86      0.00
   -6   -7    2      3.73      0.00
   -5   -7    2      1.73      0.00
   -4   -7    2     -2.24      0.00
   -3   -7    2     -2.90      0.00
   -2   -7    2     -4.81      0.00
   -1   -7    2     10.45      0.00
    0   -7    2    -18.05      0.00
    1   -7    2     17.59      0.00
    2   -7    2      1.54      0.00
    3   -7    2     -2.54      0.00
    4   -7    2     -4.74      0.00
    5   -7    2     -2.83      0.00
    6   -7    2     -0.36      0.00
    7   -7    2     -0.67      0.00
    8   -7    2      0.70      0.00
    9   -7    2      0.41      0.00
   10   -7    2     -0.30      0.00
   11   -7    2      0.19      0.00
  -11   -6    2     -0.75      0.00
  -10   -6    2     -0.13      0.00
   -9   -6    2     -0.81      0.00
   -8   -6    2     -0.30      0.00
   -7   -6    2     -1.31      0.00
   -6   -6    2      2.87      0.00
   -5   -6    2      1.18      0.00
   -4   -6    2     -1.54      0.00
   -3   -6    2     -0.20      0.00
   -2   -6    2     -0.95      0.00
   -1   -6    2     11.40      0.00
    0   -6    2    -23.46      0.00
    1   -6    2     17.09      0.00
    2   -6    2      4.59      0.00
    3   -6    2      0.66      0.00
    4   -6    2     -3.66      0.00
    5   -6    2     -4.05      0.00
    6   -6    2     -1.13      0.00
    7   -6    2     -0.88      0.00
    8   -6    2      0.90      0.00
    9   -6    2      0.71      0.00
   10   -6    2     -0.68      0.00
  -11   -5    2     -0.65      0.00
  -10   -5    2      0.02      0.00
   -9   -5    2     -0.58      0.00
   -8   -5    2     -0.16      0.00
   -7   -5    2     -1.31      0.00
   -6   -5    2      2.12      0.00
   -5   -5    2      0.38      0.00
   -4   -5    2     -1.39      0.00
   -3   -5    2      2.40      0.00
   -2   -5    2      4.35      0.00
   -1   -5    2     11.43      0.00
    0   -5    2    -30.86      0.00
    1   -5    2     10.71      0.00
    2   -5    2      3.88      0.00
    3   -5    2      4.12      0.00
    4   -5    2     -0.57      0.00
    5   -5    2     -3.54      0.00
    6   -5    2     -1.34      0.00
    7   -5    2     -0.96      0.00
    8   -5    2      1.01      0.00
    9   -5    2      1.04      0.00
   10   -5    2     -0.69      0.00
   11   -5    2      0.35      0.00
  -12   -4    2      0.39      0.00
  -11   -4    2     -0.40      0.00
  -10   -4    2      0.37      0.00
   -9   -4    2     -0.18      0.00
   -8   -4    2      0.24      0.00
   -7   -4    2     -0.76      0.00
   -6   -4    2      1.70      0.00
   -5   -4    2     -0.59      0.00
   -4   -4    2     -2.63      0.00
   -3   -4    2      2.57      0.00
   -2   -4    2      8.06      0.00
   -1   -4    2      9.02      0.00
    0   -4    2    -38.17      0.00
    1   -4    2     -0.35      0.00
    2   -4    2     -1.76      0.00
    3   -4    2      5.61      0.00
    4   -4    2      3.30      0.00
    5   -4    2     -1.28      0.00
    6   -4    2     -0.87      0.00
    7   -4    2     -1.01      0.00
    8   -4    2      0.80      0.00
    9   -4    2      1.18      0.00
   10   -4    2     -0.37      0.00
   11   -4    2      0.84      0.00
  -12   -3    2      0.16      0.00
  -11   -3    2     -0.30      0.00
  -10   -3    2      0.60      0.00
   -9   -3    2      0.12      0.00
   -8   -3    2      0.62      0.00
   -7   -3    2      0.01      0.00
   -6   -3    2      1.47      0.00
   -5   -3    2     -1.45      0.00
   -4   -3    2     -5.17      0.00
   -3   -3    2     -0.50      0.00
   -2   -3    2      8.40      0.00
   -1   -3    2      4.74      0.00
    0   -3    2    -39.73      0.00
    1   -3    2     -9.23      0.00
    2   -3    2     -8.77      0.00
    3   -3    2      4.52      0.00
    4   -3    2      6.25      0.00
    5   -3    2      1.90      0.00
    6   -3    2      0.11      0.00
    7   -3    2     -1.00      0.00
    8   -3    2      0.27      0.00
    9   -3    2      0.99      0.00
   10   -3    2     -0.09      0.00
   11   -3    2      1.16      0.00
  -12   -2    2     -0.24      0.00
  -11   -2    2     -0.45      0.00
  -10   -2    2      0.46      0.00
   -9   -2    2      0.10      0.00
   -8   -2    2      0.74      0.00
   -7   -2    2      0.60      0.00
   -6   -2    2      1.26      0.00
   -5   -2    2     -1.74      0.00
   -4   -2    2     -7.72      0.00
   -3   -2    2     -5.09      0.00
   -2   -2    2      6.25      0.00
   -1   -2    2      0.95      0.00
    0   -2    2    -29.92      0.00
    1   -2    2     -7.33      0.00
    2   -2    2    -10.42      0.00
    3   -2    2      2.62      0.00
    4   -2    2      7.20      0.00
    5   -2    2      4.74      0.00
    6   -2    2      1.30      0.00
    7   -2    2     -0.71      0.00
    8   -2    2     -0.27      0.00
    9   -2    2      0.61      0.00
   10   -2    2     -0.06      0.00
   11   -2    2      1.06      0.00
  -12   -1    2     -0.44      0.00
  -11   -1    2     -0.64      0.00
  -10   -1    2      0.05      0.00
   -9   -1    2     -0.19      0.00
   -8   -1    2      0.62      0.00
   -7   -1    2      0.91      0.00
   -6   -1    2      1.04      0.00
   -5   -1    2     -1.15      0.00
   -4   -1    2     -8.72      0.00
   -3   -1    2     -8.16      0.00
   -2   -1    2      3.92      0.00
   -1   -1    2     -1.21      0.00
    0   -1    2     -9.47      0.00
    1   -1    2      7.74      0.00
    2   -1    2     -2.58      0.00
    3   -1    2      2.13      0.00
    4   -1    2      6.00      0.00
    5   -1    2      6.08      0.00
    6   -1    2      2.18      0.00
    7   -1    2     -0.04      0.00
    8   -1    2     -0.47      0.00
    9   -1    2      0.32      0.00
   10   -1    2     -0.19      0.00
   11   -1    2      0.71      0.00
  -12    0    2     -0.26      0.00
  -11    0    2     -0.65      0.00
  -10    0    2     -0.36      0.00
   -9    0    2     -0.47      0.00
   -8    0    2      0.49      0.00
   -7    0    2      1.07      0.00
   -6    0    2      0.91      0.00
   -5    0    2      0.13      0.00
   -4    0    2     -7.50      0.00
   -3    0    2     -7.67      0.00
   -2    0    2      3.00      0.00
   -1    0    2     -3.53      0.00
    0    0    2     12.41      0.00
    1    0    2     28.08      0.00
    2    0    2     11.62      0.00
    3    0    2      3.27      0.00
    4    0    2      3.04      0.00
    5    0    2      5.24      0.00
    6    0    2      2.12      0.00
    7    0    2      0.68      0.00
    8    0    2     -0.38      0.00
    9    0    2      0.21      0.00
   10    0    2     -0.29      0.00
   11    0    2      0.42      0.00
  -12    1    2      0.11      0.00
  -11    1    2     -0.47      0.00
  -10    1    2     -0.56      0.00
   -9    1    2     -0.55      0.00
   -8    1    2      0.47      0.00
   -7    1    2      1.23      0.00
   -6    1    2      0.96      0.00
   -5    1    2      1.55      0.00
   -4    1    2     -4.68      0.00
   -3    1    2     -3.64      0.00
   -2    1    2      3.84      0.00
   -1    1    2     -8.54      0.00
    0    1    2     24.14      0.00
    1    1    2     40.70      0.00
    2    1    2     23.70      0.00
    3    1    2      4.03      0.00
    4    1    2     -0.98      0.00
    5    1    2      2.47      0.00
    6    1    2      0.80      0.00
    7    1    2      0.97      0.00
    8    1    2     -0.30      0.00
    9    1    2      0.16      0.00
   10    1    2     -0.30      0.00
   11    1    2      0.35      0.00
  -12    2    2      0.37      0.00
  -11    2    2     -0.22      0.00
  -10    2    2     -0.49      0.00
   -9    2    2     -0.37      0.00
   -8    2    2      0.52      0.00
   -7    2    2      1.37      0.00
   -6    2    2      1.21      0.00
   -5    2    2      2.52      0.00
   -4    2    2     -1.62      0.00
   -3    2    2      2.16      0.00
   -2    2    2      6.34      0.00
   -1    2    2    -15.69      0.00
    0    2    2     21.07      0.00
    1    2    2     37.96      0.00
    2    2    2     26.81      0.00
    3    2    2      2.60      0.00
    4    2    2     -4.84      0.00
    5    2    2     -0.90      0.00
    6    2    2     -1.25      0.00
    7    2    2      0.74      0.00
    8    2    2     -0.38      0.00
    9    2    2      0.11      0.00
   10    2    2     -0.21      0.00
   11    2    2      0.43      0.00
  -12    3    2      0.37      0.00
  -11    3    2      0.03      0.00
  -10    3    2     -0.22      0.00
   -9    3    2      0.02      0.00
   -8    3    2      0.57      0.00
   -7    3    2      1.35      0.00
   -6    3    2      1.51      0.00
   -5    3    2      2.66      0.00
   -4    3    2      0.34      0.00
   -3    3    2      7.27      0.00
   -2    3    2     10.14      0.00
   -1    3    2    -21.03      0.00
    0    3    2      8.82      0.00
    1    3    2     23.28      0.00
    2    3    2     20.99      0.00
    3    3    2     -0.63      0.00
    4    3    2     -7.08      0.00
    5    3    2     -3.09      0.00
    6    3    2     -2.91      0.00
    7    3    2      0.37      0.00
    8    3    2     -0.47      0.00
    9    3    2      0.18      0.00
   10    3    2     -0.01      0.00
   11    3    2      0.53      0.00
  -12    4    2      0.24      0.00
  -11    4    2      0.28      0.00
  -10    4    2      0.11      0.00
   -9    4    2      0.48      0.00
   -8    4    2      0.60      0.00
   -7    4    2      1.14      0.00
   -6    4    2      1.64      0.00
   -5    4    2      1.89      0.00
   -4    4    2      0.45      0.00
   -3    4    2      9.58      0.00
   -2    4    2     14.07      0.00
   -1    4    2    -20.85      0.00
    0    4    2     -2.42      0.00
    1    4    2      7.03      0.00
    2    4    2     11.82      0.00
    3    4    2     -3.70      0.00
    4    4    2     -6.90      0.00
    5    4    2     -3.07      0.00
    6    4    2     -3.35      0.00
    7    4    2      0.21      0.00
    8    4    2     -0.48      0.00
    9    4    2      0.38      0.00
   10    4    2      0.27      0.00
   11    4    2      0.53      0.00
  -12    5    2      0.14      0.00
  -11    5    2      0.50      0.00
  -10    5    2      0.33      0.00
   -9    5    2      0.82      0.00
   -8    5    2      0.64      0.00
   -7    5    2      0.80      0.00
   -6    5    2      1.45      0.00
   -5    5    2      0.48      0.00
   -4    5    2     -1.04      0.00
   -3    5    2      8.27      0.00
   -2    5    2     16.28      0.00
   -1    5    2    -15.39      0.00
    0    5    2     -6.43      0.00
    1    5    2     -2.55      0.00
    2    5    2      4.81      0.00
    3    5    2     -5.16      0.00
    4    5    2     -4.86      0.00
    5    5    2     -1.27      0.00
    6    5    2     -2.66      0.00
    7    5    2      0.24      0.00
    8    5    2     -0.57      0.00
    9    5    2      0.52      0.00
   10    5    2      0.45      0.00
  -12    6    2      0.16      0.00
  -11    6    2      0.56      0.00
  -10    6    2      0.32      0.00
   -9    6    2      0.89      0.00
   -8    6    2      0.67      0.00
   -7    6    2      0.44      0.00
   -6    6    2      1.01      0.00
   -5    6    2     -0.97      0.00
   -4    6    2     -3.00      0.00
   -3    6    2      4.29      0.00
   -2    6    2     15.45      0.00
   -1    6    2     -8.31      0.00
    0    6    2     -4.25      0.00
    1    6    2     -4.35      0.00
    2    6    2      1.63      0.00
    3    6    2     -5.21      0.00
    4    6    2     -2.36      0.00
    5    6    2      1.00      0.00
    6    6    2     -1.52      0.00
    7    6    2      0.26      0.00
    8    6    2     -0.85      0.00
    9    6    2      0.36      0.00
   10    6    2      0.43      0.00
  -11    7    2      0.40      0.00
  -10    7    2      0.10      0.00
   -9    7    2      0.64      0.00
   -8    7    2      0.63      0.00
   -7    7    2      0.16      0.00
   -6    7    2      0.56      0.00
   -5    7    2     -1.81      0.00
   -4    7    2     -4.12      0.00
   -3    7    2     -0.32      0.00
   -2    7    2     11.92      0.00
   -1    7    2     -3.36      0.00
    0    7    2     -0.67      0.00
    1    7    2     -2.26      0.00
    2    7    2      0.81      0.00
    3    7    2     -4.79      0.00
    4    7    2     -0.52      0.00
    5    7    2      2.65      0.00
    6    7    2     -0.54      0.00
    7    7    2      0.22      0.00
    8    7    2     -1.13      0.00
    9    7    2      0.00      0.00
   10    7    2      0.25      0.00
  -11    8    2      0.01      0.00
  -10    8    2     -0.21      0.00
   -9    8    2      0.16      0.00
   -8    8    2      0.51      0.00
   -7    8    2      0.00      0.00
   -6    8    2      0.36      0.00
   -5    8    2     -1.72      0.00
   -4    8    2     -3.73      0.00
   -3    8    2     -3.73      0.00
   -2    8    2      7.35      0.00
   -1    8    2     -1.67      0.00
    0    8    2      0.95      0.00
    1    8    2     -0.08      0.00
    2    8    2      0.59      0.00
    3    8    2     -4.42      0.00
    4    8    2      0.45      0.00
    5    8    2      3.32      0.00
    6    8    2      0.06      0.00
    7    8    2      0.28      0.00
    8    8    2     -1.03      0.00
    9    8    2     -0.25      0.00
   10    8    2      0.09      0.00
  -11    9    2     -0.41      0.00
  -10    9    2     -0.46      0.00
   -9    9    2     -0.37      0.00
   -8    9    2      0.33      0.00
   -7    9    2     -0.05      0.00
   -6    9    2      0.49      0.00
   -5    9    2     -0.90      0.00
   -4    9    2     -2.13      0.00
   -3    9    2     -5.25      0.00
   -2    9    2      3.45      0.00
   -1    9    2     -2.03      0.00
    0    9    2      0.52      0.00
    1    9    2      1.09      0.00
    2    9    2      0.45      0.00
    3    9    2     -4.01      0.00
    4    9    2      0.73      0.00
    5    9    2      3.13      0.00
    6    9    2      0.28      0.00
    7    9    2      0.43      0.00
    8    9    2     -0.48      0.00
    9    9    2     -0.22      0.00
  -11   10    2     -0.61      0.00
  -10   10    2     -0.53      0.00
   -9   10    2     -0.73      0.00
   -8   10    2      0.21      0.00
   -7   10    2     -0.02      0.00
   -6   10    2      0.77      0.00
   -5   10    2      0.04      0.00
   -4   10    2     -0.18      0.00
   -3   10    2     -5.20      0.00
   -2   10    2      1.07      0.00
   -1   10    2     -2.74      0.00
    0   10    2     -0.40      0.00
    1   10    2      1.88      0.00
    2   10    2      0.58      0.00
    3   10    2     -3.43      0.00
    4   10    2      0.48      0.00
    5   10    2      2.25      0.00
    6   10    2      0.08      0.00
    7   10    2      0.45      0.00
    8   10    2      0.18      0.00
    9   10    2     -0.01      0.00
  -10   11    2     -0.41      0.00
   -9   11    2     -0.80      0.00
   -8   11    2      0.17      0.00
   -7   11    2      0.01      0.00
   -6   11    2      0.89      0.00
   -5   11    2      0.51      0.00
   -4   11    2      1.35      0.00
   -3   11    2     -4.22      0.00
   -2   11    2      0.22      0.00
   -1   11    2     -2.91      0.00
    0   11    2     -0.82      0.00
    1   11    2      2.72      0.00
    2   11    2      1.01      0.00
    3   11    2     -2.74      0.00
    4   11    2     -0.18      0.00
    5   11    2      0.97      0.00
    6   11    2     -0.46      0.00
    7   11    2      0.14      0.00
    8   11    2      0.51      0.00
  -10   12    2     -0.21      0.00
   -9   12    2     -0.65      0.00
   -8   12    2      0.11      0.00
   -7   12    2     -0.09      0.00
   -6   12    2      0.61      0.00
   -5   12    2      0.28      0.00
   -4   12    2      2.07      0.00
   -3   12    2     -2.89      0.00
   -2   12    2      0.39      0.00
   -1   12    2     -2.61      0.00
    0   12    2     -0.80      0.00
    1   12    2      3.29      0.00
    2   12    2      1.44      0.00
    3   12    2     -2.00      0.00
    4   12    2     -0.86      0.00
    5   12    2     -0.21      0.00
    6   12    2     -1.02      0.00
    7   12    2     -0.34      0.00
    8   12    2      0.39      0.00
  -10   13    2     -0.08      0.00
   -9   13    2     -0.42      0.00
   -8   13    2     -0.07      0.00
   -7   13    2     -0.32      0.00
   -6   13    2     -0.03      0.00
   -5   13    2     -0.42      0.00
   -4   13    2      2.04      0.00
   -3   13    2     -1.65      0.00
   -2   13    2      0.94      0.00
   -1   13    2     -2.20      0.00
    0   13    2     -0.82      0.00
    1   13    2      3.09      0.00
    2   13    2      1.57      0.00
    3   13    2     -1.19      0.00
    4   13    2     -1.06      0.00
    5   13    2     -0.79      0.00
    6   13    2     -1.24      0.00
    7   13    2     -0.62      0.00
   -9   14    2     -0.24      0.00
   -8   14    2     -0.30      0.00
   -7   14    2     -0.55      0.00
   -6   14    2     -0.66      0.00
   -5   14    2     -1.08      0.00
   -4   14    2      1.51      0.00
   -3   14    2     -0.77      0.00
   -2   14    2      1.34      0.00
   -1   14    2     -1.87      0.00
    0   14    2     -0.96      0.00
    1   14    2      2.17      0.00
    2   14    2      1.35      0.00
    3   14    2     -0.43      0.00
    4   14    2     -0.70      0.00
    5   14    2     -0.69      0.00
    6   14    2     -1.01      0.00
    7   14    2     -0.51      0.00
   -8   15    2     -0.39      0.00
   -7   15    2     -0.53      0.00
   -6   15    2     -0.89      0.00
   -5   15    2     -1.32      0.00
   -4   15    2      0.80      0.00
   -3   15    2     -0.26      0.00
   -2   15    2      1.41      0.00
   -1   15    2     -1.51      0.00
    0   15    2     -0.94      0.00
    1   15    2      1.03      0.00
    2   15    2      0.84      0.00
    3   15    2     -0.08      0.00
    4   15    2     -0.21      0.00
    5   15    2     -0.31      0.00
    6   15    2     -0.58      0.00
   -8   16    2     -0.27      0.00
   -7   16    2     -0.26      0.00
   -6   16    2     -0.69      0.00
   -5   16    2     -1.15      0.00
   -4   16    2      0.12      0.00
   -3   16    2      0.03      0.00
   -2   16    2      1.28      0.00
   -1   16    2     -0.97      0.00
    0   16    2     -0.53      0.00
    1   16    2      0.15      0.00
    2   16    2      0.20      0.00
    3   16    2     -0.30      0.00
    4   16    2     -0.07      0.00
    5   16    2     -0.07      0.00
   -7   17    2      0.05      0.00
   -6   17    2     -0.35      0.00
   -5   17    2     -0.91      0.00
   -4   17    2     -0.48      0.00
   -3   17    2      0.22      0.00
   -2   17    2      1.08      0.00
   -1   17    2     -0.33      0.00
    0   17    2      0.06      0.00
    1   17    2     -0.30      0.00
    2   17    2     -0.33      0.00
    3   17    2     -0.84      0.00
    4   17    2     -0.28      0.00
   -6   18    2     -0.17      0.00
   -5   18    2     -0.79      0.00
   -4   18    2     -0.92      0.00
   -3   18    2      0.32      0.00
   -2   18    2      0.80      0.00
   -1   18    2      0.09      0.00
    0   18    2      0.42      0.00
    1   18    2     -0.43      0.00
    2   18    2     -0.51      0.00
    3   18    2     -1.12      0.00
   -4   19    2     -1.06      0.00
   -1   19    2      0.11      0.00
    0   19    2      0.35      0.00
    1   19    2     -0.40      0.00
   -1  -20    3      0.00      0.00
    0  -20    3      0.20      0.00
    1  -20    3     -0.16      0.00
    2  -20    3      0.03      0.00
   -3  -19    3     -0.26      0.00
   -2  -19    3     -0.18      0.00
   -1  -19    3      0.17      0.00
    0  -19    3      0.53      0.00
    1  -19    3     -0.09      0.00
    2  -19    3      0.17      0.00
    3  -19    3     -0.79      0.00
    4  -19    3     -0.20      0.00
   -5  -18    3     -0.38      0.00
   -4  -18    3      0.09      0.00
   -3  -18    3     -0.61      0.00
   -2  -18    3     -0.54      0.00
   -1  -18    3      0.00      0.00
    0  -18    3      0.51      0.00
    1  -18    3      0.05      0.00
    2  -18    3      0.57      0.00
    3  -18    3     -0.44      0.00
    4  -18    3     -0.28      0.00
    5  -18    3     -0.14      0.00
   -6  -17    3     -0.48      0.00
   -5  -17    3     -0.29      0.00
   -4  -17    3      0.37      0.00
   -3  -17    3     -0.97      0.00
   -2  -17    3     -1.01      0.00
   -1  -17    3     -0.35      0.00
    0  -17    3      0.06      0.00
    1  -17    3      0.08      0.00
    2  -17    3      0.93      0.00
    3  -17    3      0.21      0.00
    4  -17    3     -0.57      0.00
    5  -17    3     -0.29      0.00
    7  -17    3      1.23      0.00
   -7  -16    3     -0.08      0.00
   -6  -16    3     -0.54      0.00
   -5  -16    3     -0.03      0.00
   -4  -16    3      1.02      0.00
   -3  -16    3     -0.88      0.00
   -2  -16    3     -1.02      0.00
   -1  -16    3     -0.25      0.00
    0  -16    3     -0.50      0.00
    1  -16    3     -0.02      0.00
    2  -16    3      0.88      0.00
    3  -16    3      0.84      0.00
    4  -16    3     -1.03      0.00
    5  -16    3     -0.82      0.00
    6  -16    3      3.02      0.00
    7  -16    3      1.60      0.00
   -7  -15    3     -0.32      0.00
   -6  -15    3     -0.71      0.00
   -5  -15    3      0.33      0.00
   -4  -15    3      1.99      0.00
   -3  -15    3     -0.17      0.00
   -2  -15    3     -0.41      0.00
   -1  -15    3      0.66      0.00
    0  -15    3     -0.92      0.00
    1  -15    3     -0.15      0.00
    2  -15    3      0.31      0.00
    3  -15    3      1.35      0.00
    4  -15    3     -1.26      0.00
    5  -15    3     -1.35      0.00
    6  -15    3      2.12      0.00
    7  -15    3      1.24      0.00
    8  -15    3      0.43      0.00
   -8  -14    3      0.00      0.00
   -7  -14    3     -0.50      0.00
   -6  -14    3     -0.98      0.00
   -5  -14    3      0.57      0.00
   -4  -14    3      2.79      0.00
   -3  -14    3      0.62      0.00
   -2  -14    3      0.09      0.00
   -1  -14    3      1.96      0.00
    0  -14    3     -1.47      0.00
    1  -14    3     -0.25      0.00
    2  -14    3     -0.64      0.00
    3  -14    3      1.79      0.00
    4  -14    3     -0.87      0.00
    5  -14    3     -1.31      0.00
    6  -14    3      0.86      0.00
    8  -14    3      0.15      0.00
    9  -14    3     -0.33      0.00
   -9  -13    3      0.64      0.00
   -8  -13    3      0.49      0.00
   -7  -13    3     -0.59      0.00
   -6  -13    3     -1.26      0.00
   -5  -13    3      0.52      0.00
   -4  -13    3      2.88      0.00
   -3  -13    3      0.71      0.00
   -2  -13    3     -0.48      0.00
   -1  -13    3      3.03      0.00
    0  -13    3     -2.54      0.00
    1  -13    3     -0.33      0.00
    2  -13    3     -1.77      0.00
    3  -13    3      2.08      0.00
    4  -13    3      0.03      0.00
    5  -13    3     -0.53      0.00
    6  -13    3     -0.05      0.00
    7  -13    3     -0.68      0.00
    8  -13    3     -0.23      0.00
    9  -13    3     -0.27      0.00
   -9  -12    3      0.83      0.00
   -8  -12    3      0.84      0.00
   -7  -12    3     -0.70      0.00
   -6  -12    3     -1.33      0.00
   -5  -12    3      0.32      0.00
   -4  -12    3      2.28      0.00
   -3  -12    3     -0.03      0.00
   -2  -12    3     -2.29      0.00
   -1  -12    3      3.98      0.00
    0  -12    3     -4.06      0.00
    1  -12    3     -0.21      0.00
    2  -12    3     -2.90      0.00
    3  -12    3      1.93      0.00
    4  -12    3      0.84      0.00
    5  -12    3      0.66      0.00
    6  -12    3     -0.23      0.00
    7  -12    3     -1.35      0.00
    8  -12    3     -0.59      0.00
    9  -12    3     -0.40      0.00
  -10  -11    3     -0.45      0.00
   -9  -11    3      0.51      0.00
   -8  -11    3      0.74      0.00
   -7  -11    3     -0.90      0.00
   -6  -11    3     -0.93      0.00
   -5  -11    3      0.44      0.00
   -4  -11    3      1.66      0.00
   -3  -11    3     -0.97      0.00
   -2  -11    3     -4.67      0.00
   -1  -11    3      5.52      0.00
    0  -11    3     -5.50      0.00
    1  -11    3      0.56      0.00
    2  -11    3     -3.83      0.00
    3  -11    3      1.10      0.00
    4  -11    3      0.96      0.00
    5  -11    3      1.73      0.00
    6  -11    3      0.29      0.00
    7  -11    3     -1.48      0.00
    8  -11    3     -0.74      0.00
    9  -11    3     -0.68      0.00
   10  -11    3     -0.31      0.00
  -10  -10    3     -0.69      0.00
   -9  -10    3     -0.02      0.00
   -8  -10    3      0.38      0.00
   -7  -10    3     -1.09      0.00
   -6  -10    3     -0.04      0.00
   -5  -10    3      1.17      0.00
   -4  -10    3      1.60      0.00
   -3  -10    3     -1.56      0.00
   -2  -10    3     -7.21      0.00
   -1  -10    3      7.83      0.00
    0  -10    3     -6.66      0.00
    1  -10    3      2.35      0.00
    2  -10    3     -4.21      0.00
    3  -10    3     -0.37      0.00
    4  -10    3      0.10      0.00
    5  -10    3      2.20      0.00
    6  -10    3      1.16      0.00
    7  -10    3     -1.15      0.00
    8  -10    3     -0.58      0.00
    9  -10    3     -0.85      0.00
   10  -10    3     -0.22      0.00
  -10   -9    3     -0.67      0.00
   -9   -9    3     -0.35      0.00
   -8   -9    3      0.15      0.00
   -7   -9    3     -1.19      0.00
   -6   -9    3      1.05      0.00
   -5   -9    3      2.27      0.00
   -4   -9    3      2.06      0.00
   -3   -9    3     -1.91      0.00
   -2   -9    3    -10.21      0.00
   -1   -9    3     10.15      0.00
    0   -9    3     -8.15      0.00
    1   -9    3      5.16      0.00
    2   -9    3     -3.53      0.00
    3   -9    3     -1.94      0.00
    4   -9    3     -1.62      0.00
    5   -9    3      1.68      0.00
    6   -9    3      1.79      0.00
    7   -9    3     -0.73      0.00
    8   -9    3     -0.22      0.00
    9   -9    3     -0.75      0.00
   10   -9    3      0.17      0.00
  -11   -8    3      0.05      0.00
  -10   -8    3     -0.52      0.00
   -9   -8    3     -0.40      0.00
   -8   -8    3      0.16      0.00
   -7   -8    3     -1.31      0.00
   -6   -8    3      1.78      0.00
   -5   -8    3      3.17      0.00
   -4   -8    3      2.60      0.00
   -3   -8    3     -2.26      0.00
   -2   -8    3    -13.70      0.00
   -1   -8    3     11.93      0.00
    0   -8    3    -10.70      0.00
    1   -8    3      8.59      0.00
    2   -8    3     -1.27      0.00
    3   -8    3     -2.62      0.00
    4   -8    3     -3.60      0.00
    5   -8    3      0.01      0.00
    6   -8    3      1.61      0.00
    7   -8    3     -0.66      0.00
    8   -8    3      0.08      0.00
    9   -8    3     -0.48      0.00
   10   -8    3      0.51      0.00
   11   -8    3      0.56      0.00
  -11   -7    3     -0.07      0.00
  -10   -7    3     -0.49      0.00
   -9   -7    3     -0.41      0.00
   -8   -7    3      0.19      0.00
   -7   -7    3     -1.63      0.00
   -6   -7    3      1.84      0.00
   -5   -7    3      3.50      0.00
   -4   -7    3      3.02      0.00
   -3   -7    3     -2.19      0.00
   -2   -7    3    -16.34      0.00
   -1   -7    3     14.02      0.00
    0   -7    3    -14.37      0.00
    1   -7    3     11.63      0.00
    2   -7    3      2.42      0.00
    3   -7    3     -1.38      0.00
    4   -7    3     -4.74      0.00
    5   -7    3     -2.25      0.00
    6   -7    3      0.63      0.00
    7   -7    3     -1.04      0.00
    8   -7    3      0.23      0.00
    9   -7    3     -0.21      0.00
   11   -7    3      0.44      0.00
  -11   -6    3     -0.23      0.00
  -10   -6    3     -0.57      0.00
   -9   -6    3     -0.52      0.00
   -8   -6    3      0.07      0.00
   -7   -6    3     -2.11      0.00
   -6   -6    3      1.37      0.00
   -5   -6    3      3.28      0.00
   -4   -6    3      3.35      0.00
   -3   -6    3     -1.11      0.00
   -2   -6    3    -16.27      0.00
   -1   -6    3     17.92      0.00
    0   -6    3    -18.81      0.00
    1   -6    3     12.29      0.00
    2   -6    3      5.70      0.00
    3   -6    3      1.72      0.00
    4   -6    3     -4.00      0.00
    5   -6    3     -3.93      0.00
    6   -6    3     -0.52      0.00
    7   -6    3     -1.55      0.00
    8   -6    3      0.39      0.00
    9   -6    3      0.09      0.00
   10   -6    3      0.15      0.00
   11   -6    3      0.21      0.00
  -11   -5    3     -0.17      0.00
  -10   -5    3     -0.46      0.00
   -9   -5    3     -0.55      0.00
   -8   -5    3     -0.05      0.00
   -7   -5    3     -2.38      0.00
   -6   -5    3      0.85      0.00
   -5   -5    3      2.75      0.00
   -4   -5    3      3.40      0.00
   -3   -5    3      0.61      0.00
   -2   -5    3    -13.26      0.00
   -1   -5    3     23.59      0.00
    0   -5    3    -23.98      0.00
    1   -5    3      8.06      0.00
    2   -5    3      5.28      0.00
    3   -5    3      4.86      0.00
    4   -5    3     -1.35      0.00
    5   -5    3     -3.97      0.00
    6   -5    3     -1.07      0.00
    7   -5    3     -1.86      0.00
    8   -5    3      0.65      0.00
    9   -5    3      0.49      0.00
   10   -5    3     -0.04      0.00
   11   -5    3      0.29      0.00
  -12   -4    3      0.14      0.00
  -11   -4    3      0.05      0.00
  -10   -4    3     -0.03      0.00
   -9   -4    3     -0.29      0.00
   -8   -4    3      0.06      0.00
   -7   -4    3     -2.15      0.00
   -6   -4    3      0.61      0.00
   -5   -4    3      2.05      0.00
   -4   -4    3      2.60      0.00
   -3   -4    3      1.32      0.00
   -2   -4    3     -9.56      0.00
   -1   -4    3     28.79      0.00
    0   -4    3    -29.47      0.00
    1   -4    3     -1.48      0.00
    2   -4    3     -0.94      0.00
    3   -4    3      5.59      0.00
    4   -4    3      1.96      0.00
    5   -4    3     -2.17      0.00
    6   -4    3     -0.65      0.00
    7   -4    3     -1.93      0.00
    8   -4    3      0.78      0.00
    9   -4    3      0.81      0.00
   10   -4    3      0.06      0.00
   11   -4    3      0.77      0.00
  -12   -3    3      0.04      0.00
  -11   -3    3      0.13      0.00
  -10   -3    3      0.45      0.00
   -9   -3    3      0.13      0.00
   -8   -3    3      0.42      0.00
   -7   -3    3     -1.45      0.00
   -6   -3    3      0.65      0.00
   -5   -3    3      1.33      0.00
   -4   -3    3      0.64      0.00
   -3   -3    3     -0.40      0.00
   -2   -3    3     -8.08      0.00
   -1   -3    3     30.96      0.00
    0   -3    3    -32.98      0.00
    1   -3    3    -12.22      0.00
    2   -3    3    -10.62      0.00
    3   -3    3      3.26      0.00
    4   -3    3      4.37      0.00
    5   -3    3      0.73      0.00
    6   -3    3      0.59      0.00
    7   -3    3     -1.87      0.00
    8   -3    3      0.54      0.00
    9   -3    3      0.78      0.00
   10   -3    3      0.19      0.00
   11   -3    3      1.30      0.00
  -12   -2    3     -0.35      0.00
  -11   -2    3     -0.14      0.00
  -10   -2    3      0.61      0.00
   -9   -2    3      0.38      0.00
   -8   -2    3      0.75      0.00
   -7   -2    3     -0.62      0.00
   -6   -2    3      0.77      0.00
   -5   -2    3      0.85      0.00
   -4   -2    3     -1.94      0.00
   -3   -2    3     -4.14      0.00
   -2   -2    3     -9.78      0.00
   -1   -2    3     29.37      0.00
    0   -2    3    -30.76      0.00
    1   -2    3    -16.69      0.00
    2   -2    3    -17.03      0.00
    3   -2    3      0.25      0.00
    4   -2    3      5.27      0.00
    5   -2    3      3.68      0.00
    6   -2    3      2.29      0.00
    7   -2    3     -1.55      0.00
    8   -2    3      0.03      0.00
    9   -2    3      0.37      0.00
   10   -2    3      0.07      0.00
  -12   -1    3     -0.69      0.00
  -11   -1    3     -0.55      0.00
  -10   -1    3      0.38      0.00
   -9   -1    3      0.23      0.00
   -8   -1    3      0.81      0.00
   -7   -1    3     -0.01      0.00
   -6   -1    3      0.81      0.00
   -5   -1    3      0.91      0.00
   -4   -1    3     -3.93      0.00
   -3   -1    3     -7.60      0.00
   -2   -1    3    -12.96      0.00
   -1   -1    3     25.11      0.00
    0   -1    3    -21.13      0.00
    1   -1    3     -9.95      0.00
    2   -1    3    -13.94      0.00
    3   -1    3      0.07      0.00
    4   -1    3      5.10      0.00
    5   -1    3      5.67      0.00
    6   -1    3      3.87      0.00
    7   -1    3     -0.84      0.00
    8   -1    3     -0.32      0.00
    9   -1    3     -0.11      0.00
   10   -1    3     -0.28      0.00
   11   -1    3      1.12      0.00
  -12    0    3     -0.63      0.00
  -11    0    3     -0.75      0.00
  -10    0    3     -0.03      0.00
   -9    0    3     -0.22      0.00
   -8    0    3      0.59      0.00
   -7    0    3      0.30      0.00
   -6    0    3      0.79      0.00
   -5    0    3      1.62      0.00
   -4    0    3     -4.40      0.00
   -3    0    3     -8.33      0.00
   -2    0    3    -14.88      0.00
   -1    0    3     19.36      0.00
    0    0    3     -7.57      0.00
    1    0    3      5.11      0.00
    2    0    3     -1.40      0.00
    3    0    3      3.91      0.00
    4    0    3      4.38      0.00
    5    0    3      5.93      0.00
    6    0    3      4.54      0.00
    7    0    3      0.03      0.00
    8    0    3     -0.31      0.00
    9    0    3     -0.36      0.00
   10    0    3     -0.63      0.00
   11    0    3      0.64      0.00
  -12    1    3     -0.18      0.00
  -11    1    3     -0.58      0.00
  -10    1    3     -0.29      0.00
   -9    1    3     -0.65      0.00
   -8    1    3      0.25      0.00
   -7    1    3      0.39      0.00
   -6    1    3      0.85      0.00
   -5    1    3      2.72      0.00
   -4    1    3     -3.34      0.00
   -3    1    3     -5.41      0.00
   -2    1    3    -13.68      0.00
   -1    1    3     12.71      0.00
    0    1    3      2.87      0.00
    1    1    3     18.92      0.00
    2    1    3     13.54      0.00
    3    1    3      9.27      0.00
    4    1    3      3.04      0.00
    5    1    3      4.17      0.00
    6    1    3      3.65      0.00
    7    1    3      0.50      0.00
    8    1    3     -0.14      0.00
    9    1    3     -0.37      0.00
   10    1    3     -0.80      0.00
   11    1    3      0.31      0.00
  -12    2    3      0.30      0.00
  -11    2    3     -0.22      0.00
  -10    2    3     -0.27      0.00
   -9    2    3     -0.80      0.00
   -8    2    3     -0.01      0.00
   -7    2    3      0.37      0.00
   -6    2    3      1.08      0.00
   -5    2    3      3.82      0.00
   -4    2    3     -1.62      0.00
   -3    2    3      0.01      0.00
   -2    2    3     -9.24      0.00
   -1    2    3      6.02      0.00
    0    2    3      5.15      0.00
    1    2    3     22.78      0.00
    2    2    3     22.42      0.00
    3    2    3     12.33      0.00
    4    2    3      0.91      0.00
    5    2    3      1.01      0.00
    6    2    3      1.35      0.00
    7    2    3      0.22      0.00
    8    2    3     -0.12      0.00
    9    2    3     -0.29      0.00
   10    2    3     -0.74      0.00
   11    2    3      0.23      0.00
  -12    3    3      0.45      0.00
  -11    3    3      0.05      0.00
  -10    3    3     -0.01      0.00
   -9    3    3     -0.57      0.00
   -8    3    3     -0.08      0.00
   -7    3    3      0.30      0.00
   -6    3    3      1.44      0.00
   -5    3    3      4.47      0.00
   -4    3    3     -0.37      0.00
   -3    3    3      5.47      0.00
   -2    3    3     -2.91      0.00
   -1    3    3      1.02      0.00
    0    3    3      0.37      0.00
    1    3    3     15.64      0.00
    2    3    3     21.93      0.00
    3    3    3     11.31      0.00
    4    3    3     -1.52      0.00
    5    3    3     -2.10      0.00
    6    3    3     -1.27      0.00
    7    3    3     -0.48      0.00
    8    3    3     -0.29      0.00
    9    3    3     -0.18      0.00
   10    3    3     -0.51      0.00
   11    3    3      0.30      0.00
  -11    4    3      0.16      0.00
  -10    4    3      0.31      0.00
   -9    4    3     -0.08      0.00
   -8    4    3      0.05      0.00
   -7    4    3      0.18      0.00
   -6    4    3      1.73      0.00
   -5    4    3      4.42      0.00
   -4    4    3     -0.40      0.00
   -3    4    3      8.62      0.00
   -2    4    3      3.09      0.00
   -1    4    3     -0.74      0.00
    0    4    3     -5.82      0.00
    1    4    3      3.88      0.00
    2    4    3     15.28      0.00
    3    4    3      7.52      0.00
    4    4    3     -3.30      0.00
    5    4    3     -3.72      0.00
    6    4    3     -2.92      0.00
    7    4    3     -0.97      0.00
    8    4    3     -0.47      0.00
    9    4    3     -0.05      0.00
   10    4    3     -0.17      0.00
  -12    5    3     -0.13      0.00
  -11    5    3      0.19      0.00
  -10    5    3      0.55      0.00
   -9    5    3      0.43      0.00
   -8    5    3      0.30      0.00
   -7    5    3      0.06      0.00
   -6    5    3      1.79      0.00
   -5    5    3      3.65      0.00
   -4    5    3     -1.70      0.00
   -3    5    3      8.41      0.00
   -2    5    3      6.77      0.00
   -1    5    3      0.61      0.00
    0    5    3     -8.47      0.00
    1    5    3     -5.00      0.00
    2    5    3      8.14      0.00
    3    5    3      3.50      0.00
    4    5    3     -3.86      0.00
    5    5    3     -3.45      0.00
    6    5    3     -3.05      0.00
    7    5    3     -0.87      0.00
    8    5    3     -0.59      0.00
    9    5    3      0.02      0.00
   10    5    3      0.12      0.00
  -12    6    3     -0.29      0.00
  -11    6    3      0.24      0.00
  -10    6    3      0.64      0.00
   -9    6    3      0.74      0.00
   -8    6    3      0.55      0.00
   -7    6    3     -0.02      0.00
   -6    6    3      1.53      0.00
   -5    6    3      2.42      0.00
   -4    6    3     -3.48      0.00
   -3    6    3      5.56      0.00
   -2    6    3      7.34      0.00
   -1    6    3      3.20      0.00
    0    6    3     -6.85      0.00
    1    6    3     -7.93      0.00
    2    6    3      3.89      0.00
    3    6    3      0.80      0.00
    4    6    3     -3.43      0.00
    5    6    3     -1.95      0.00
    6    6    3     -2.09      0.00
    7    6    3     -0.32      0.00
    8    6    3     -0.70      0.00
    9    6    3     -0.10      0.00
   10    6    3      0.24      0.00
  -12    7    3     -0.19      0.00
  -11    7    3      0.28      0.00
  -10    7    3      0.56      0.00
   -9    7    3      0.72      0.00
   -8    7    3      0.67      0.00
   -7    7    3     -0.07      0.00
   -6    7    3      1.05      0.00
   -5    7    3      1.19      0.00
   -4    7    3     -4.70      0.00
   -3    7    3      1.87      0.00
   -2    7    3      5.48      0.00
   -1    7    3      5.02      0.00
    0    7    3     -3.53      0.00
    1    7    3     -6.67      0.00
    2    7    3      2.39      0.00
    3    7    3     -0.57      0.00
    4    7    3     -2.61      0.00
    5    7    3     -0.24      0.00
    6    7    3     -0.85      0.00
    7    7    3      0.33      0.00
    8    7    3     -0.79      0.00
    9    7    3     -0.38      0.00
   10    7    3      0.19      0.00
  -11    8    3      0.15      0.00
  -10    8    3      0.33      0.00
   -9    8    3      0.39      0.00
   -8    8    3      0.61      0.00
   -7    8    3     -0.11      0.00
   -6    8    3      0.57      0.00
   -5    8    3      0.40      0.00
   -4    8    3     -4.73      0.00
   -3    8    3     -1.05      0.00
   -2    8    3      2.63      0.00
   -1    8    3      5.17      0.00
    0    8    3     -1.20      0.00
    1    8    3     -4.43      0.00
    2    8    3      2.00      0.00
    3    8    3     -1.19      0.00
    4    8    3     -1.83      0.00
    5    8    3      1.05      0.00
    6    8    3      0.10      0.00
    7    8    3      0.83      0.00
    8    8    3     -0.69      0.00
    9    8    3     -0.60      0.00
  -11    9    3     -0.18      0.00
  -10    9    3      0.02      0.00
   -9    9    3     -0.12      0.00
   -8    9    3      0.41      0.00
   -7    9    3     -0.16      0.00
   -6    9    3      0.35      0.00
   -5    9    3      0.25      0.00
   -4    9    3     -3.58      0.00
   -3    9    3     -2.54      0.00
   -2    9    3      0.02      0.00
   -1    9    3      3.98      0.00
    0    9    3     -0.67      0.00
    1    9    3     -2.85      0.00
    2    9    3      1.68      0.00
    3    9    3     -1.44      0.00
    4    9    3     -1.24      0.00
    5    9    3      1.69      0.00
    6    9    3      0.57      0.00
    7    9    3      1.10      0.00
    8    9    3     -0.33      0.00
    9    9    3     -0.57      0.00
  -11   10    3     -0.49      0.00
  -10   10    3     -0.24      0.00
   -9   10    3     -0.59      0.00
   -8   10    3      0.21      0.00
   -7   10    3     -0.18      0.00
   -6   10    3      0.48      0.00
   -5   10    3      0.61      0.00
   -4   10    3     -1.79      0.00
   -3   10    3     -2.75      0.00
   -2   10    3     -1.71      0.00
   -1   10    3      2.35      0.00
    0   10    3     -1.16      0.00
    1   10    3     -1.77      0.00
    2   10    3      1.43      0.00
    3   10    3     -1.39      0.00
    4   10    3     -0.98      0.00
    5   10    3      1.64      0.00
    6   10    3      0.54      0.00
    7   10    3      1.05      0.00
    8   10    3      0.15      0.00
    9   10    3     -0.31      0.00
  -10   11    3     -0.30      0.00
   -9   11    3     -0.84      0.00
   -8   11    3      0.13      0.00
   -7   11    3     -0.18      0.00
   -6   11    3      0.75      0.00
   -5   11    3      1.00      0.00
   -4   11    3     -0.08      0.00
   -3   11    3     -2.18      0.00
   -2   11    3     -2.34      0.00
   -1   11    3      1.00      0.00
    0   11    3     -1.66      0.00
    1   11    3     -0.66      0.00
    2   11    3      1.48      0.00
    3   11    3     -1.06      0.00
    4   11    3     -1.09      0.00
    5   11    3      1.02      0.00
    6   11    3      0.11      0.00
    7   11    3      0.65      0.00
    8   11    3      0.43      0.00
  -10   12    3     -0.18      0.00
   -9   12    3     -0.81      0.00
   -8   12    3      0.12      0.00
   -7   12    3     -0.23      0.00
   -6   12    3      0.81      0.00
   -5   12    3      0.95      0.00
   -4   12    3      1.00      0.00
   -3   12    3     -1.31      0.00
   -2   12    3     -1.96      0.00
   -1   12    3      0.24      0.00
    0   12    3     -1.82      0.00
    1   12    3      0.46      0.00
    2   12    3      1.76      0.00
    3   12    3     -0.51      0.00
    4   12    3     -1.33      0.00
    5   12    3      0.20      0.00
    6   12    3     -0.48      0.00
    7   12    3      0.04      0.00
    8   12    3      0.34      0.00
  -10   13    3     -0.03      0.00
   -9   13    3     -0.62      0.00
   -8   13    3      0.09      0.00
   -7   13    3     -0.40      0.00
   -6   13    3      0.49      0.00
   -5   13    3      0.35      0.00
   -4   13    3      1.26      0.00
   -3   13    3     -0.58      0.00
   -2   13    3     -0.98      0.00
   -1   13    3     -0.05      0.00
    0   13    3     -1.79      0.00
    1   13    3      1.11      0.00
    2   13    3      1.94      0.00
    3   13    3      0.19      0.00
    4   13    3     -1.32      0.00
    5   13    3     -0.34      0.00
    6   13    3     -0.86      0.00
   -9   14    3     -0.38      0.00
   -8   14    3      0.00      0.00
   -7   14    3     -0.59      0.00
   -6   14    3     -0.02      0.00
   -5   14    3     -0.39      0.00
   -4   14    3      0.92      0.00
   -3   14    3     -0.23      0.00
   -2   14    3      0.01      0.00
   -1   14    3     -0.17      0.00
    0   14    3     -1.76      0.00
    1   14    3      1.06      0.00
    2   14    3      1.80      0.00
    3   14    3      0.84      0.00
    4   14    3     -0.89      0.00
    5   14    3     -0.35      0.00
    6   14    3     -0.84      0.00
   -8   15    3     -0.05      0.00
   -7   15    3     -0.62      0.00
   -6   15    3     -0.33      0.00
   -5   15    3     -0.77      0.00
   -4   15    3      0.42      0.00
   -3   15    3     -0.22      0.00
   -2   15    3      0.62      0.00
   -1   15    3     -0.24      0.00
    0   15    3     -1.62      0.00
    1   15    3      0.57      0.00
    2   15    3      1.35      0.00
    3   15    3      1.12      0.00
    4   15    3     -0.34      0.00
    5   15    3     -0.06      0.00
    6   15    3     -0.52      0.00
   -8   16    3      0.01      0.00
   -7   16    3     -0.45      0.00
   -6   16    3     -0.31      0.00
   -5   16    3     -0.68      0.00
   -4   16    3      0.02      0.00
   -3   16    3     -0.30      0.00
   -2   16    3      0.87      0.00
   -1   16    3     -0.20      0.00
    0   16    3     -1.19      0.00
    1   16    3      0.09      0.00
    2   16    3      0.75      0.00
    3   16    3      0.85      0.00
    4   16    3     -0.10      0.00
    5   16    3      0.12      0.00
   -7   17    3     -0.19      0.00
   -6   17    3     -0.16      0.00
   -5   17    3     -0.45      0.00
   -4   17    3     -0.31      0.00
   -3   17    3     -0.32      0.00
   -2   17    3      0.93      0.00
   -1   17    3      0.05      0.00
    0   17    3     -0.52      0.00
    1   17    3     -0.15      0.00
    2   17    3      0.20      0.00
    3   17    3      0.19      0.00
    4   17    3     -0.25      0.00
   -5   18    3     -0.41      0.00
   -4   18    3     -0.63      0.00
   -3   18    3     -0.26      0.00
   -2   18    3      0.90      0.00
   -1   18    3      0.34      0.00
    0   18    3      0.07      0.00
    1   18    3     -0.21      0.00
    2   18    3     -0.15      0.00
   -3   19    3     -0.17      0.00
   -2   19    3      0.73      0.00
   -1   19    3      0.44      0.00
    0   19    3      0.28      0.00
   -1  -20    4     -0.67      0.00
    0  -20    4      0.63      0.00
    1  -20    4     -0.84      0.00
    2  -20    4      0.23      0.00
   -3  -19    4      0.14      0.00
   -2  -19    4      0.21      0.00
   -1  -19    4     -0.73      0.00
    0  -19    4      1.52      0.00
    1  -19    4     -0.98      0.00
    2  -19    4      0.38      0.00
    3  -19    4     -1.04      0.00
    4  -19    4     -0.32      0.00
   -5  -18    4     -0.69      0.00
   -4  -18    4     -0.27      0.00
   -3  -18    4      0.10      0.00
   -2  -18    4      0.10      0.00
   -1  -18    4     -1.16      0.00
    0  -18    4      2.19      0.00
    1  -18    4     -1.10      0.00
    2  -18    4      0.79      0.00
    3  -18    4     -0.99      0.00
    4  -18    4     -0.41      0.00
    5  -18    4      0.00      0.00
   -6  -17    4     -0.43      0.00
   -5  -17    4     -0.86      0.00
   -4  -17    4     -0.30      0.00
   -3  -17    4     -0.09      0.00
   -2  -17    4     -0.32      0.00
   -1  -17    4     -2.11      0.00
    0  -17    4      2.29      0.00
    1  -17    4     -1.42      0.00
    2  -17    4      1.31      0.00
    3  -17    4     -0.47      0.00
    4  -17    4     -0.49      0.00
    5  -17    4     -0.23      0.00
   -7  -16    4      0.26      0.00
   -6  -16    4     -0.49      0.00
   -5  -16    4     -0.91      0.00
   -4  -16    4     -0.03      0.00
   -3  -16    4     -0.04      0.00
   -2  -16    4     -0.50      0.00
   -1  -16    4     -2.99      0.00
    0  -16    4      2.14      0.00
    1  -16    4     -1.91      0.00
    2  -16    4      1.63      0.00
    3  -16    4      0.24      0.00
    4  -16    4     -0.67      0.00
    5  -16    4     -0.75      0.00
    6  -16    4      1.35      0.00
    7  -16    4      1.37      0.00
   -8  -15    4     -0.33      0.00
   -7  -15    4      0.37      0.00
   -6  -15    4     -0.65      0.00
   -5  -15    4     -0.89      0.00
   -4  -15    4      0.63      0.00
   -3  -15    4      0.66      0.00
   -2  -15    4      0.11      0.00
   -1  -15    4     -3.04      0.00
    0  -15    4      2.30      0.00
    1  -15    4     -2.34      0.00
    2  -15    4      1.58      0.00
    3  -15    4      0.90      0.00
    4  -15    4     -0.76      0.00
    5  -15    4     -1.33      0.00
    6  -15    4      1.13      0.00
   -8  -14    4     -0.26      0.00
   -7  -14    4      0.60      0.00
   -6  -14    4     -0.96      0.00
   -5  -14    4     -1.00      0.00
   -4  -14    4      1.38      0.00
   -3  -14    4      1.81      0.00
   -2  -14    4      1.26      0.00
   -1  -14    4     -2.27      0.00
    0  -14    4      2.83      0.00
    1  -14    4     -2.63      0.00
    2  -14    4      1.11      0.00
    3  -14    4      1.37      0.00
    4  -14    4     -0.47      0.00
    5  -14    4     -1.53      0.00
    6  -14    4      0.54      0.00
    7  -14    4      0.97      0.00
    8  -14    4      0.58      0.00
   -9  -13    4      0.10      0.00
   -8  -13    4      0.20      0.00
   -7  -13    4      0.99      0.00
   -6  -13    4     -1.33      0.00
   -5  -13    4     -1.42      0.00
   -4  -13    4      1.65      0.00
   -3  -13    4      2.65      0.00
   -2  -13    4      1.87      0.00
   -1  -13    4     -1.48      0.00
    0  -13    4      3.14      0.00
    1  -13    4     -3.05      0.00
    2  -13    4      0.19      0.00
    3  -13    4      1.54      0.00
    4  -13    4      0.19      0.00
    5  -13    4     -1.10      0.00
    6  -13    4     -0.01      0.00
    7  -13    4      0.17      0.00
    8  -13    4      0.26      0.00
    9  -13    4     -0.09      0.00
   -9  -12    4      0.33      0.00
   -8  -12    4      0.75      0.00
   -7  -12    4      1.34      0.00
   -6  -12    4     -1.61      0.00
   -5  -12    4     -2.05      0.00
   -4  -12    4      1.23      0.00
   -3  -12    4      2.70      0.00
   -2  -12    4      1.13      0.00
   -1  -12    4     -1.21      0.00
    0  -12    4      2.78      0.00
    1  -12    4     -3.75      0.00
    2  -12    4     -1.11      0.00
    3  -12    4      1.23      0.00
    4  -12    4      0.88      0.00
    5  -12    4     -0.21      0.00
    6  -12    4     -0.18      0.00
    7  -12    4     -0.61      0.00
    8  -12    4     -0.23      0.00
    9  -12    4     -0.17      0.00
  -10  -11    4     -0.59      0.00
   -9  -11    4      0.20      0.00
   -8  -11    4      0.90      0.00
   -7  -11    4      1.37      0.00
   -6  -11    4     -1.62      0.00
   -5  -11    4     -2.42      0.00
   -4  -11    4      0.68      0.00
   -3  -11    4      2.35      0.00
   -2  -11    4     -0.71      0.00
   -1  -11    4     -1.07      0.00
    0  -11    4      2.08      0.00
    1  -11    4     -4.29      0.00
    2  -11    4     -2.44      0.00
    3  -11    4      0.35      0.00
    4  -11    4      1.11      0.00
    5  -11    4      0.80      0.00
    6  -11    4      0.22      0.00
    7  -11    4     -1.01      0.00
    8  -11    4     -0.67      0.00
    9  -11    4     -0.55      0.00
   10  -11    4     -0.40      0.00
  -10  -10    4     -0.85      0.00
   -9  -10    4     -0.24      0.00
   -8  -10    4      0.59      0.00
   -7  -10    4      1.03      0.00
   -6  -10    4     -1.23      0.00
   -5  -10    4     -2.07      0.00
   -4  -10    4      0.77      0.00
   -3  -10    4      2.42      0.00
   -2  -10    4     -2.97      0.00
   -1  -10    4     -0.42      0.00
    0  -10    4      1.58      0.00
    1  -10    4     -3.94      0.00
    2  -10    4     -3.21      0.00
    3  -10    4     -0.97      0.00
    4  -10    4      0.53      0.00
    5  -10    4      1.54      0.00
    6  -10    4      1.11      0.00
    7  -10    4     -0.80      0.00
    8  -10    4     -0.78      0.00
    9  -10    4     -0.99      0.00
   10  -10    4     -0.53      0.00
  -11   -9    4      0.33      0.00
  -10   -9    4     -0.93      0.00
   -9   -9    4     -0.62      0.00
   -8   -9    4      0.21      0.00
   -7   -9    4      0.55      0.00
   -6   -9    4     -0.56      0.00
   -5   -9    4     -1.05      0.00
   -4   -9    4      1.77      0.00
   -3   -9    4      3.17      0.00
   -2   -9    4     -5.58      0.00
   -1   -9    4      0.47      0.00
    0   -9    4      1.07      0.00
    1   -9    4     -2.29      0.00
    2   -9    4     -2.77      0.00
    3   -9    4     -2.30      0.00
    4   -9    4     -0.94      0.00
    5   -9    4      1.49      0.00
    6   -9    4      2.03      0.00
    7   -9    4     -0.20      0.00
    8   -9    4     -0.53      0.00
    9   -9    4     -1.21      0.00
   10   -9    4     -0.27      0.00
  -11   -8    4      0.45      0.00
  -10   -8    4     -0.84      0.00
   -9   -8    4     -0.72      0.00
   -8   -8    4      0.09      0.00
   -7   -8    4      0.14      0.00
   -6   -8    4      0.02      0.00
   -5   -8    4      0.08      0.00
   -4   -8    4      3.18      0.00
   -3   -8    4      4.13      0.00
   -2   -8    4     -9.00      0.00
   -1   -8    4      0.80      0.00
    0   -8    4     -0.38      0.00
    1   -8    4      0.38      0.00
    2   -8    4     -0.63      0.00
    3   -8    4     -2.76      0.00
    4   -8    4     -2.88      0.00
    5   -8    4      0.28      0.00
    6   -8    4      2.24      0.00
    7   -8    4      0.20      0.00
    8   -8    4     -0.18      0.00
    9   -8    4     -1.19      0.00
   10   -8    4      0.19      0.00
  -11   -7    4      0.41      0.00
  -10   -7    4     -0.78      0.00
   -9   -7    4     -0.64      0.00
   -8   -7    4      0.18      0.00
   -7   -7    4     -0.29      0.00
   -6   -7    4      0.13      0.00
   -5   -7    4      0.73      0.00
   -4   -7    4      4.42      0.00
   -3   -7    4      4.97      0.00
   -2   -7    4    -12.96      0.00
   -1   -7    4      0.73      0.00
    0   -7    4     -3.17      0.00
    1   -7    4      3.21      0.00
    2   -7    4      3.12      0.00
    3   -7    4     -1.38      0.00
    4   -7    4     -4.24      0.00
    5   -7    4     -1.82      0.00
    6   -7    4      1.39      0.00
    7   -7    4     -0.04      0.00
    8   -7    4      0.00      0.00
    9   -7    4     -1.11      0.00
   10   -7    4      0.43      0.00
  -11   -6    4      0.25      0.00
  -10   -6    4     -0.82      0.00
   -9   -6    4     -0.60      0.00
   -8   -6    4      0.18      0.00
   -7   -6    4     -0.84      0.00
   -6   -6    4     -0.25      0.00
   -5   -6    4      0.77      0.00
   -4   -6    4      5.34      0.00
   -3   -6    4      5.95      0.00
   -2   -6    4    -15.93      0.00
   -1   -6    4      1.95      0.00
    0   -6    4     -6.61      0.00
    1   -6    4      4.85      0.00
    2   -6    4      6.97      0.00
    3   -6    4      1.89      0.00
    4   -6    4     -3.89      0.00
    5   -6    4     -3.74      0.00
    6   -6    4      0.00      0.00
    7   -6    4     -0.77      0.00
    8   -6    4      0.08      0.00
    9   -6    4     -0.97      0.00
   10   -6    4      0.32      0.00
   11   -6    4      0.38      0.00
  -12   -5    4     -0.52      0.00
  -11   -5    4      0.22      0.00
  -10   -5    4     -0.76      0.00
   -9   -5    4     -0.56      0.00
   -8   -5    4      0.01      0.00
   -7   -5    4     -1.42      0.00
   -6   -5    4     -0.82      0.00
   -5   -5    4      0.45      0.00
   -4   -5    4      6.01      0.00
   -3   -5    4      7.30      0.00
   -2   -5    4    -16.49      0.00
   -1   -5    4      6.06      0.00
    0   -5    4     -9.63      0.00
    1   -5    4      3.58      0.00
    2   -5    4      7.91      0.00
    3   -5    4      5.30      0.00
    4   -5    4     -1.70      0.00
    5   -5    4     -4.29      0.00
    6   -5    4     -0.96      0.00
    7   -5    4     -1.49      0.00
    8   -5    4      0.30      0.00
    9   -5    4     -0.63      0.00
   10   -5    4      0.10      0.00
   11   -5    4      0.40      0.00
  -12   -4    4     -0.34      0.00
  -11   -4    4      0.35      0.00
  -10   -4    4     -0.39      0.00
   -9   -4    4     -0.30      0.00
   -8   -4    4     -0.07      0.00
   -7   -4    4     -1.67      0.00
   -6   -4    4     -1.17      0.00
   -5   -4    4      0.04      0.00
   -4   -4    4      6.24      0.00
   -3   -4    4      8.36      0.00
   -2   -4    4    -15.08      0.00
   -1   -4    4     12.43      0.00
    0   -4    4    -11.60      0.00
    1   -4    4     -1.55      0.00
    2   -4    4      3.15      0.00
    3   -4    4      5.97      0.00
    4   -4    4      1.01      0.00
    5   -4    4     -3.18      0.00
    6   -4    4     -0.82      0.00
    7   -4    4     -1.86      0.00
    8   -4    4      0.61      0.00
    9   -4    4     -0.14      0.00
   11   -4    4      0.74      0.00
  -12   -3    4     -0.22      0.00
  -11   -3    4      0.40      0.00
  -10   -3    4      0.14      0.00
   -9   -3    4      0.22      0.00
   -8   -3    4      0.18      0.00
   -7   -3    4     -1.38      0.00
   -6   -3    4     -1.16      0.00
   -5   -3    4     -0.38      0.00
   -4   -3    4      5.55      0.00
   -3   -3    4      7.82      0.00
   -2   -3    4    -13.93      0.00
   -1   -3    4     18.20      0.00
    0   -3    4    -12.15      0.00
    1   -3    4     -8.87      0.00
    2   -3    4     -6.71      0.00
    3   -3    4      2.56      0.00
    4   -3    4      2.48      0.00
    5   -3    4     -1.04      0.00
    6   -3    4      0.44      0.00
    7   -3    4     -1.85      0.00
    8   -3    4      0.71      0.00
    9   -3    4      0.16      0.00
   10   -3    4      0.14      0.00
   11   -3    4      1.23      0.00
  -12   -2    4     -0.38      0.00
  -11   -2    4      0.07      0.00
  -10   -2    4      0.47      0.00
   -9   -2    4      0.72      0.00
   -8   -2    4      0.66      0.00
   -7   -2    4     -0.62      0.00
   -6   -2    4     -0.92      0.00
   -5   -2    4     -0.74      0.00
   -4   -2    4      3.84      0.00
   -3   -2    4      5.15      0.00
   -2   -2    4    -15.03      0.00
   -1   -2    4     20.41      0.00
    0   -2    4    -10.48      0.00
    1   -2    4    -13.78      0.00
    2   -2    4    -16.49      0.00
    3   -2    4     -2.80      0.00
    4   -2    4      2.28      0.00
    5   -2    4      1.20      0.00
    6   -2    4      2.42      0.00
    7   -2    4     -1.48      0.00
    8   -2    4      0.46      0.00
    9   -2    4      0.05      0.00
   10   -2    4      0.07      0.00
   11   -2    4      1.42      0.00
  -12   -1    4     -0.69      0.00
  -11   -1    4     -0.54      0.00
  -10   -1    4      0.39      0.00
   -9   -1    4      0.83      0.00
   -8   -1    4      1.03      0.00
   -7   -1    4      0.23      0.00
   -6   -1    4     -0.65      0.00
   -5   -1    4     -0.86      0.00
   -4   -1    4      1.68      0.00
   -3   -1    4      1.45      0.00
   -2   -1    4    -18.18      0.00
   -1   -1    4     18.10      0.00
    0   -1    4     -5.94      0.00
    1   -1    4    -11.82      0.00
    2   -1    4    -19.54      0.00
    3   -1    4     -5.68      0.00
    4   -1    4      1.56      0.00
    5   -1    4      3.00      0.00
    6   -1    4      4.56      0.00
    7   -1    4     -0.67      0.00
    8   -1    4      0.11      0.00
    9   -1    4     -0.36      0.00
   10   -1    4     -0.22      0.00
   11   -1    4      1.12      0.00
  -12    0    4     -0.79      0.00
  -11    0    4     -1.04      0.00
  -10    0    4      0.05      0.00
   -9    0    4      0.47      0.00
   -8    0    4      1.01      0.00
   -7    0    4      0.82      0.00
   -6    0    4     -0.46      0.00
   -5    0    4     -0.48      0.00
   -4    0    4      0.05      0.00
   -3    0    4     -1.08      0.00
   -2    0    4    -21.07      0.00
   -1    0    4     12.57      0.00
    0    0    4      0.48      0.00
    1    0    4     -2.94      0.00
    2    0    4    -13.18      0.00
    3    0    4     -3.13      0.00
    4    0    4      1.74      0.00
    5    0    4      4.00      0.00
    6    0    4      6.11      0.00
    7    0    4      0.41      0.00
    8    0    4      0.01      0.00
    9    0    4     -0.71      0.00
   10    0    4     -0.58      0.00
  -12    1    4     -0.44      0.00
  -11    1    4     -1.11      0.00
  -10    1    4     -0.21      0.00
   -9    1    4     -0.12      0.00
   -8    1    4      0.59      0.00
   -7    1    4      1.00      0.00
   -6    1    4     -0.32      0.00
   -5    1    4      0.50      0.00
   -4    1    4     -0.42      0.00
   -3    1    4     -0.73      0.00
   -2    1    4    -20.97      0.00
   -1    1    4      6.26      0.00
    0    1    4      5.94      0.00
    1    1    4      7.58      0.00
    2    1    4     -1.27      0.00
    3    1    4      3.59      0.00
    4    1    4      2.94      0.00
    5    1    4      3.88      0.00
    6    1    4      6.25      0.00
    7    1    4      1.18      0.00
    8    1    4      0.13      0.00
    9    1    4     -0.79      0.00
   10    1    4     -0.78      0.00
   11    1    4     -0.04      0.00
  -12    2    4      0.14      0.00
  -11    2    4     -0.81      0.00
  -10    2    4     -0.19      0.00
   -9    2    4     -0.55      0.00
   -8    2    4      0.02      0.00
   -7    2    4      0.82      0.00
   -6    2    4     -0.16      0.00
   -5    2    4      1.85      0.00
   -4    2    4      0.08      0.00
   -3    2    4      2.45      0.00
   -2    2    4    -16.77      0.00
   -1    2    4      1.39      0.00
    0    2    4      7.79      0.00
    1    2    4     13.08      0.00
    2    2    4      8.82      0.00
    3    2    4     10.20      0.00
    4    2    4      4.03      0.00
    5    2    4      2.49      0.00
    6    2    4      4.67      0.00
    7    2    4      1.07      0.00
    8    2    4      0.17      0.00
    9    2    4     -0.67      0.00
   10    2    4     -0.73      0.00
  -12    3    4      0.55      0.00
  -11    3    4     -0.48      0.00
  -10    3    4      0.09      0.00
   -9    3    4     -0.55      0.00
   -8    3    4     -0.41      0.00
   -7    3    4      0.43      0.00
   -6    3    4      0.01      0.00
   -5    3    4      3.15      0.00
   -4    3    4      0.74      0.00
   -3    3    4      6.65      0.00
   -2    3    4     -9.73      0.00
   -1    3    4     -0.83      0.00
    0    3    4      5.87      0.00
    1    3    4     10.82      0.00
    2    3    4     12.12      0.00
    3    3    4     13.06      0.00
    4    3    4      3.99      0.00
    5    3    4      0.34      0.00
    6    3    4      1.95      0.00
    7    3    4      0.13      0.00
    8    3    4     -0.05      0.00
    9    3    4     -0.48      0.00
   10    3    4     -0.48      0.00
  -11    4    4     -0.39      0.00
  -10    4    4      0.43      0.00
   -9    4    4     -0.13      0.00
   -8    4    4     -0.49      0.00
   -7    4    4      0.04      0.00
   -6    4    4      0.17      0.00
   -5    4    4      3.96      0.00
   -4    4    4      0.70      0.00
   -3    4    4      9.47      0.00
   -2    4    4     -2.63      0.00
   -1    4    4     -0.53      0.00
    0    4    4      2.50      0.00
    1    4    4      3.61      0.00
    2    4    4      9.10      0.00
    3    4    4     11.69      0.00
    4    4    4      2.81      0.00
    5    4    4     -1.62      0.00
    6    4    4     -0.66      0.00
    7    4    4     -0.98      0.00
    8    4    4     -0.44      0.00
    9    4    4     -0.33      0.00
   10    4    4     -0.14      0.00
  -12    5    4      0.05      0.00
  -11    5    4     -0.52      0.00
  -10    5    4      0.67      0.00
   -9    5    4      0.51      0.00
   -8    5    4     -0.22      0.00
   -7    5    4     -0.16      0.00
   -6    5    4      0.31      0.00
   -5    5    4      4.11      0.00
   -4    5    4     -0.30      0.00
   -3    5    4      9.54      0.00
   -2    5    4      1.96      0.00
   -1    5    4      1.11      0.00
    0    5    4      0.32      0.00
    1    5    4     -3.38      0.00
    2    5    4      3.83      0.00
    3    5    4      8.15      0.00
    4    5    4      1.27      0.00
    5    5    4     -2.57      0.00
    6    5    4     -2.13      0.00
    7    5    4     -1.55      0.00
    8    5    4     -0.77      0.00
    9    5    4     -0.30      0.00
   10    5    4      0.13      0.00
  -12    6    4     -0.32      0.00
  -11    6    4     -0.61      0.00
  -10    6    4      0.74      0.00
   -9    6    4      1.03      0.00
   -8    6    4      0.22      0.00
   -7    6    4     -0.10      0.00
   -6    6    4      0.40      0.00
   -5    6    4      3.66      0.00
   -4    6    4     -1.80      0.00
   -3    6    4      7.22      0.00
   -2    6    4      3.23      0.00
   -1    6    4      2.73      0.00
    0    6    4      0.28      0.00
    1    6    4     -6.81      0.00
    2    6    4     -0.04      0.00
    3    6    4      4.74      0.00
    4    6    4      0.09      0.00
    5    6    4     -2.40      0.00
    6    6    4     -2.25      0.00
    7    6    4     -1.31      0.00
    8    6    4     -0.89      0.00
    9    6    4     -0.40      0.00
   10    6    4      0.22      0.00
  -12    7    4     -0.35      0.00
  -11    7    4     -0.51      0.00
  -10    7    4      0.68      0.00
   -9    7    4      1.22      0.00
   -8    7    4      0.58      0.00
   -7    7    4      0.10      0.00
   -6    7    4      0.36      0.00
   -5    7    4      2.78      0.00
   -4    7    4     -3.08      0.00
   -3    7    4      4.01      0.00
   -2    7    4      2.14      0.00
   -1    7    4      3.59      0.00
    0    7    4      1.51      0.00
    1    7    4     -6.76      0.00
    2    7    4     -1.53      0.00
    3    7    4      2.49      0.00
    4    7    4     -0.51      0.00
    5    7    4     -1.54      0.00
    6    7    4     -1.52      0.00
    7    7    4     -0.54      0.00
    8    7    4     -0.79      0.00
    9    7    4     -0.56      0.00
  -11    8    4     -0.33      0.00
  -10    8    4      0.51      0.00
   -9    8    4      1.00      0.00
   -8    8    4      0.68      0.00
   -7    8    4      0.24      0.00
   -6    8    4      0.18      0.00
   -5    8    4      1.78      0.00
   -4    8    4     -3.62      0.00
   -3    8    4      1.32      0.00
   -2    8    4      0.23      0.00
   -1    8    4      3.65      0.00
    0    8    4      2.60      0.00
    1    8    4     -5.16      0.00
    2    8    4     -1.64      0.00
    3    8    4      1.23      0.00
    4    8    4     -0.64      0.00
    5    8    4     -0.52      0.00
    6    8    4     -0.59      0.00
    7    8    4      0.30      0.00
    8    8    4     -0.53      0.00
    9    8    4     -0.65      0.00
  -11    9    4     -0.29      0.00
  -10    9    4      0.24      0.00
   -9    9    4      0.47      0.00
   -8    9    4      0.52      0.00
   -7    9    4      0.20      0.00
   -6    9    4      0.00      0.00
   -5    9    4      1.00      0.00
   -4    9    4     -3.31      0.00
   -3    9    4     -0.27      0.00
   -2    9    4     -1.50      0.00
   -1    9    4      3.10      0.00
    0    9    4      2.74      0.00
    1    9    4     -3.60      0.00
    2    9    4     -1.46      0.00
    3    9    4      0.54      0.00
    4    9    4     -0.55      0.00
    5    9    4      0.25      0.00
    6    9    4      0.09      0.00
    7    9    4      0.87      0.00
    8    9    4     -0.17      0.00
    9    9    4     -0.57      0.00
  -11   10    4     -0.41      0.00
  -10   10    4     -0.06      0.00
   -9   10    4     -0.18      0.00
   -8   10    4      0.27      0.00
   -7   10    4      0.03      0.00
   -6   10    4      0.01      0.00
   -5   10    4      0.71      0.00
   -4   10    4     -2.29      0.00
   -3   10    4     -0.85      0.00
   -2   10    4     -2.71      0.00
   -1   10    4      2.14      0.00
    0   10    4      1.96      0.00
    1   10    4     -2.44      0.00
    2   10    4     -1.34      0.00
    3   10    4      0.18      0.00
    4   10    4     -0.48      0.00
    5   10    4      0.55      0.00
    6   10    4      0.38      0.00
    7   10    4      1.03      0.00
    8   10    4      0.17      0.00
  -10   11    4     -0.22      0.00
   -9   11    4     -0.69      0.00
   -8   11    4      0.09      0.00
   -7   11    4     -0.16      0.00
   -6   11    4      0.25      0.00
   -5   11    4      0.85      0.00
   -4   11    4     -0.90      0.00
   -3   11    4     -0.73      0.00
   -2   11    4     -3.27      0.00
   -1   11    4      1.10      0.00
    0   11    4      0.80      0.00
    1   11    4     -1.40      0.00
    2   11    4     -1.07      0.00
    3   11    4      0.15      0.00
    4   11    4     -0.60      0.00
    5   11    4      0.34      0.00
    6   11    4      0.28      0.00
    7   11    4      0.83      0.00
    8   11    4      0.34      0.00
  -10   12    4     -0.18      0.00
   -9   12    4     -0.92      0.00
   -8   12    4      0.04      0.00
   -7   12    4     -0.33      0.00
   -6   12    4      0.49      0.00
   -5   12    4      0.97      0.00
   -4   12    4      0.35      0.00
   -3   12    4     -0.25      0.00
   -2   12    4     -3.06      0.00
   -1   12    4      0.39      0.00
    0   12    4     -0.24      0.00
    1   12    4     -0.37      0.00
    2   12    4     -0.60      0.00
    3   12    4      0.45      0.00
    4   12    4     -0.80      0.00
    5   12    4     -0.15      0.00
    6   12    4     -0.04      0.00
    7   12    4      0.40      0.00
   -9   13    4     -0.88      0.00
   -8   13    4      0.06      0.00
   -7   13    4     -0.47      0.00
   -6   13    4      0.46      0.00
   -5   13    4      0.67      0.00
   -4   13    4      1.01      0.00
   -3   13    4      0.17      0.00
   -2   13    4     -2.20      0.00
   -1   13    4      0.17      0.00
    0   13    4     -0.93      0.00
    1   13    4      0.41      0.00
    2   13    4     -0.13      0.00
    3   13    4      0.96      0.00
    4   13    4     -0.81      0.00
    5   13    4     -0.53      0.00
    6   13    4     -0.33      0.00
    7   13    4     -0.01      0.00
   -9   14    4     -0.67      0.00
   -8   14    4      0.07      0.00
   -7   14    4     -0.55      0.00
   -6   14    4      0.19      0.00
   -5   14    4      0.04      0.00
   -4   14    4      1.04      0.00
   -3   14    4      0.24      0.00
   -2   14    4     -1.14      0.00
   -1   14    4      0.27      0.00
    0   14    4     -1.31      0.00
    1   14    4      0.69      0.00
    2   14    4      0.10      0.00
    3   14    4      1.47      0.00
    4   14    4     -0.49      0.00
    5   14    4     -0.52      0.00
    6   14    4     -0.40      0.00
   -8   15    4      0.06      0.00
   -7   15    4     -0.49      0.00
   -6   15    4     -0.04      0.00
   -5   15    4     -0.46      0.00
   -4   15    4      0.77      0.00
   -3   15    4     -0.04      0.00
   -2   15    4     -0.37      0.00
   -1   15    4      0.36      0.00
    0   15    4     -1.44      0.00
    1   15    4      0.53      0.00
    2   15    4      0.06      0.00
    3   15    4      1.72      0.00
    4   15    4     -0.01      0.00
    5   15    4     -0.23      0.00
   -7   16    4     -0.31      0.00
   -6   16    4     -0.05      0.00
   -5   16    4     -0.51      0.00
   -4   16    4      0.55      0.00
   -3   16    4     -0.42      0.00
   -2   16    4     -0.01      0.00
   -1   16    4      0.36      0.00
    0   16    4     -1.27      0.00
    1   16    4      0.27      0.00
    2   16    4     -0.10      0.00
    3   16    4      1.53      0.00
    4   16    4      0.26      0.00
   -6   17    4      0.06      0.00
   -5   17    4     -0.29      0.00
   -4   17    4      0.40      0.00
   -3   17    4     -0.67      0.00
   -2   17    4      0.13      0.00
   -1   17    4      0.38      0.00
    0   17    4     -0.80      0.00
    1   17    4      0.16      0.00
    2   17    4     -0.22      0.00
    3   17    4      0.97      0.00
   -5   18    4     -0.17      0.00
   -4   18    4      0.16      0.00
   -3   18    4     -0.71      0.00
   -2   18    4      0.22      0.00
   -1   18    4      0.50      0.00
    0   18    4     -0.22      0.00
    1   18    4      0.15      0.00
   -1  -20    5     -1.02      0.00
    0  -20    5      0.10      0.00
    1  -20    5     -0.66      0.00
    2  -20    5      0.09      0.00
   -4  -19    5     -0.36      0.00
   -3  -19    5      0.25      0.00
   -2  -19    5      0.82      0.00
   -1  -19    5     -1.13      0.00
    0  -19    5      1.07      0.00
    1  -19    5     -0.66      0.00
    3  -19    5     -0.93      0.00
    4  -19    5     -0.49      0.00
   -5  -18    5     -0.15      0.00
   -4  -18    5     -0.75      0.00
   -3  -18    5      0.23      0.00
   -2  -18    5      1.25      0.00
   -1  -18    5     -1.44      0.00
    0  -18    5      2.15      0.00
    1  -18    5     -0.61      0.00
    2  -18    5      0.40      0.00
    3  -18    5     -1.20      0.00
    4  -18    5     -0.71      0.00
    5  -18    5      0.55      0.00
   -6  -17    5     -0.11      0.00
   -5  -17    5     -0.27      0.00
   -4  -17    5     -1.15      0.00
   -3  -17    5      0.00      0.00
   -2  -17    5      1.36      0.00
   -1  -17    5     -2.46      0.00
    0  -17    5      2.67      0.00
    1  -17    5     -0.90      0.00
    2  -17    5      0.80      0.00
    3  -17    5     -1.01      0.00
    4  -17    5     -0.79      0.00
    5  -17    5      0.31      0.00
    6  -17    5     -0.23      0.00
   -7  -16    5     -0.04      0.00
   -6  -16    5     -0.08      0.00
   -5  -16    5     -0.31      0.00
   -4  -16    5     -1.41      0.00
   -3  -16    5     -0.30      0.00
   -2  -16    5      1.40      0.00
   -1  -16    5     -3.97      0.00
    0  -16    5      2.60      0.00
    1  -16    5     -1.60      0.00
    2  -16    5      1.19      0.00
    3  -16    5     -0.42      0.00
    4  -16    5     -0.76      0.00
    5  -16    5     -0.17      0.00
    6  -16    5     -0.06      0.00
    7  -16    5      0.44      0.00
   -8  -15    5     -0.64      0.00
   -7  -15    5      0.12      0.00
   -6  -15    5     -0.02      0.00
   -5  -15    5     -0.26      0.00
   -4  -15    5     -1.37      0.00
   -3  -15    5     -0.24      0.00
   -2  -15    5      2.07      0.00
   -1  -15    5     -5.10      0.00
    0  -15    5      2.68      0.00
    1  -15    5     -2.34      0.00
    2  -15    5      1.48      0.00
    3  -15    5      0.36      0.00
    4  -15    5     -0.54      0.00
    5  -15    5     -0.73      0.00
    6  -15    5     -0.16      0.00
   -8  -14    5     -1.00      0.00
   -7  -14    5      0.42      0.00
   -6  -14    5      0.03      0.00
   -5  -14    5     -0.26      0.00
   -4  -14    5     -1.10      0.00
   -3  -14    5      0.32      0.00
   -2  -14    5      3.69      0.00
   -1  -14    5     -5.28      0.00
    0  -14    5      3.50      0.00
    1  -14    5     -2.77      0.00
    2  -14    5      1.55      0.00
    3  -14    5      1.06      0.00
    4  -14    5     -0.02      0.00
    5  -14    5     -1.02      0.00
    6  -14    5     -0.45      0.00
    7  -14    5      0.85      0.00
    8  -14    5      0.51      0.00
   -9  -13    5     -0.13      0.00
   -8  -13    5     -1.05      0.00
   -7  -13    5      0.98      0.00
   -6  -13    5      0.10      0.00
   -5  -13    5     -0.49      0.00
   -4  -13    5     -1.05      0.00
   -3  -13    5      0.92      0.00
   -2  -13    5      5.58      0.00
   -1  -13    5     -4.96      0.00
    0  -13    5      4.78      0.00
    1  -13    5     -3.10      0.00
    2  -13    5      1.13      0.00
    3  -13    5      1.33      0.00
    4  -13    5      0.72      0.00
    5  -13    5     -0.85      0.00
    6  -13    5     -0.75      0.00
    7  -13    5      0.59      0.00
    8  -13    5      0.39      0.00
   -9  -12    5      0.02      0.00
   -8  -12    5     -0.78      0.00
   -7  -12    5      1.66      0.00
   -6  -12    5      0.16      0.00
   -5  -12    5     -1.03      0.00
   -4  -12    5     -1.61      0.00
   -3  -12    5      0.90      0.00
   -2  -12    5      6.68      0.00
   -1  -12    5     -5.04      0.00
    0  -12    5      5.77      0.00
    1  -12    5     -3.80      0.00
    2  -12    5      0.01      0.00
    3  -12    5      0.88      0.00
    4  -12    5      1.34      0.00
    5  -12    5     -0.31      0.00
    6  -12    5     -0.90      0.00
    7  -12    5      0.10      0.00
    8  -12    5      0.00      0.00
    9  -12    5      0.32      0.00
  -10  -11    5     -0.17      0.00
   -9  -11    5      0.05      0.00
   -8  -11    5     -0.57      0.00
   -7  -11    5      2.07      0.00
   -6  -11    5      0.23      0.00
   -5  -11    5     -1.66      0.00
   -4  -11    5     -2.57      0.00
   -3  -11    5      0.28      0.00
   -2  -11    5      6.63      0.00
   -1  -11    5     -5.73      0.00
    0  -11    5      6.22      0.00
    1  -11    5     -4.84      0.00
    2  -11    5     -1.59      0.00
    3  -11    5     -0.30      0.00
    4  -11    5      1.52      0.00
    5  -11    5      0.42      0.00
    6  -11    5     -0.71      0.00
    7  -11    5     -0.32      0.00
    8  -11    5     -0.53      0.00
    9  -11    5      0.10      0.00
  -10  -10    5     -0.28      0.00
   -9  -10    5     -0.20      0.00
   -8  -10    5     -0.69      0.00
   -7  -10    5      1.96      0.00
   -6  -10    5      0.37      0.00
   -5  -10    5     -1.91      0.00
   -4  -10    5     -3.15      0.00
   -3  -10    5     -0.12      0.00
   -2  -10    5      6.01      0.00
   -1  -10    5     -6.44      0.00
    0  -10    5      6.53      0.00
    1  -10    5     -5.50      0.00
    2  -10    5     -2.95      0.00
    3  -10    5     -1.86      0.00
    4  -10    5      1.06      0.00
    5  -10    5      1.11      0.00
    6  -10    5     -0.01      0.00
    7  -10    5     -0.26      0.00
    8  -10    5     -0.85      0.00
    9  -10    5     -0.38      0.00
   10  -10    5     -0.50      0.00
  -11   -9    5      0.50      0.00
  -10   -9    5     -0.37      0.00
   -9   -9    5     -0.57      0.00
   -8   -9    5     -1.00      0.00
   -7   -9    5      1.51      0.00
   -6   -9    5      0.65      0.00
   -5   -9    5     -1.55      0.00
   -4   -9    5     -2.72      0.00
   -3   -9    5      0.45      0.00
   -2   -9    5      5.42      0.00
   -1   -9    5     -6.85      0.00
    0   -9    5      6.76      0.00
    1   -9    5     -5.11      0.00
    2   -9    5     -3.19      0.00
    3   -9    5     -3.25      0.00
    4   -9    5     -0.11      0.00
    5   -9    5      1.35      0.00
    6   -9    5      0.97      0.00
    7   -9    5      0.35      0.00
    8   -9    5     -0.71      0.00
    9   -9    5     -0.78      0.00
   10   -9    5     -0.57      0.00
  -11   -8    5      0.60      0.00
  -10   -8    5     -0.37      0.00
   -9   -8    5     -0.81      0.00
   -8   -8    5     -1.11      0.00
   -7   -8    5      1.04      0.00
   -6   -8    5      0.95      0.00
   -5   -8    5     -0.88      0.00
   -4   -8    5     -1.44      0.00
   -3   -8    5      1.93      0.00
   -2   -8    5      4.61      0.00
   -1   -8    5     -7.54      0.00
    0   -8    5      6.10      0.00
    1   -8    5     -3.71      0.00
    2   -8    5     -1.71      0.00
    3   -8    5     -3.69      0.00
    4   -8    5     -1.75      0.00
    5   -8    5      0.65      0.00
    6   -8    5      1.55      0.00
    7   -8    5      1.05      0.00
    8   -8    5     -0.28      0.00
    9   -8    5     -0.97      0.00
   10   -8    5     -0.34      0.00
  -11   -7    5      0.56      0.00
  -10   -7    5     -0.40      0.00
   -9   -7    5     -0.85      0.00
   -8   -7    5     -0.93      0.00
   -7   -7    5      0.68      0.00
   -6   -7    5      1.01      0.00
   -5   -7    5     -0.49      0.00
   -4   -7    5      0.01      0.00
   -3   -7    5      3.67      0.00
   -2   -7    5      3.13      0.00
   -1   -7    5     -9.03      0.00
    0   -7    5      3.64      0.00
    1   -7    5     -2.02      0.00
    2   -7    5      1.52      0.00
    3   -7    5     -2.30      0.00
    4   -7    5     -3.01      0.00
    5   -7    5     -1.05      0.00
    6   -7    5      1.08      0.00
    7   -7    5      1.15      0.00
    8   -7    5      0.06      0.00
    9   -7    5     -1.04      0.00
   10   -7    5     -0.11      0.00
  -11   -6    5      0.37      0.00
  -10   -6    5     -0.52      0.00
   -9   -6    5     -0.79      0.00
   -8   -6    5     -0.67      0.00
   -7   -6    5      0.29      0.00
   -6   -6    5      0.64      0.00
   -5   -6    5     -0.72      0.00
   -4   -6    5      1.16      0.00
   -3   -6    5      5.29      0.00
   -2   -6    5      1.31      0.00
   -1   -6    5    -10.52      0.00
    0   -6    5     -0.37      0.00
    1   -6    5     -0.98      0.00
    2   -6    5      5.49      0.00
    3   -6    5      1.13      0.00
    4   -6    5     -2.76      0.00
    5   -6    5     -2.93      0.00
    6   -6    5     -0.27      0.00
    7   -6    5      0.48      0.00
    8   -6    5      0.16      0.00
    9   -6    5     -1.04      0.00
   10   -6    5     -0.12      0.00
  -12   -5    5     -0.68      0.00
  -11   -5    5      0.22      0.00
  -10   -5    5     -0.60      0.00
   -9   -5    5     -0.68      0.00
   -8   -5    5     -0.56      0.00
   -7   -5    5     -0.23      0.00
   -6   -5    5     -0.02      0.00
   -5   -5    5     -1.39      0.00
   -4   -5    5      2.09      0.00
   -3   -5    5      6.88      0.00
   -2   -5    5      0.33      0.00
   -1   -5    5    -10.07      0.00
    0   -5    5     -4.34      0.00
    1   -5    5     -1.39      0.00
    2   -5    5      7.90      0.00
    3   -5    5      5.20      0.00
    4   -5    5     -0.65      0.00
    5   -5    5     -3.83      0.00
    6   -5    5     -1.61      0.00
    7   -5    5     -0.53      0.00
    8   -5    5      0.23      0.00
    9   -5    5     -0.83      0.00
   10   -5    5     -0.28      0.00
  -12   -4    5     -0.59      0.00
  -11   -4    5      0.26      0.00
  -10   -4    5     -0.46      0.00
   -9   -4    5     -0.40      0.00
   -8   -4    5     -0.52      0.00
   -7   -4    5     -0.67      0.00
   -6   -4    5     -0.61      0.00
   -5   -4    5     -2.11      0.00
   -4   -4    5      2.94      0.00
   -3   -4    5      8.36      0.00
   -2   -4    5      0.82      0.00
   -1   -4    5     -6.60      0.00
    0   -4    5     -6.59      0.00
    1   -4    5     -3.61      0.00
    2   -4    5      6.14      0.00
    3   -4    5      7.03      0.00
    4   -4    5      2.04      0.00
    5   -4    5     -3.33      0.00
    6   -4    5     -2.03      0.00
    7   -4    5     -1.32      0.00
    8   -4    5      0.42      0.00
    9   -4    5     -0.38      0.00
   10   -4    5     -0.32      0.00
  -12   -3    5     -0.35      0.00
  -11   -3    5      0.34      0.00
  -10   -3    5     -0.14      0.00
   -9   -3    5      0.09      0.00
   -8   -3    5     -0.31      0.00
   -7   -3    5     -0.68      0.00
   -6   -3    5     -0.83      0.00
   -5   -3    5     -2.63      0.00
   -4   -3    5      3.48      0.00
   -3   -3    5      8.96      0.00
   -2   -3    5      1.83      0.00
   -1   -3    5     -1.39      0.00
    0   -3    5     -6.44      0.00
    1   -3    5     -6.86      0.00
    2   -3    5     -0.48      0.00
    3   -3    5      4.43      0.00
    4   -3    5      3.26      0.00
    5   -3    5     -2.05      0.00
    6   -3    5     -1.29      0.00
    7   -3    5     -1.60      0.00
    8   -3    5      0.60      0.00
    9   -3    5      0.06      0.00
   10   -3    5     -0.18      0.00
  -12   -2    5     -0.23      0.00
  -11   -2    5      0.17      0.00
  -10   -2    5      0.10      0.00
   -9   -2    5      0.60      0.00
   -8   -2    5      0.14      0.00
   -7   -2    5     -0.12      0.00
   -6   -2    5     -0.65      0.00
   -5   -2    5     -2.98      0.00
   -4   -2    5      3.24      0.00
   -3   -2    5      7.76      0.00
   -2   -2    5      1.49      0.00
   -1   -2    5      2.51      0.00
    0   -2    5     -4.35      0.00
    1   -2    5     -8.91      0.00
    2   -2    5     -9.03      0.00
    3   -2    5     -1.65      0.00
    4   -2    5      2.11      0.00
    5   -2    5     -0.90      0.00
    6   -2    5      0.32      0.00
    7   -2    5     -1.31      0.00
    8   -2    5      0.57      0.00
    9   -2    5      0.15      0.00
   10   -2    5     -0.05      0.00
  -12   -1    5     -0.34      0.00
  -11   -1    5     -0.34      0.00
  -10   -1    5      0.05      0.00
   -9   -1    5      0.83      0.00
   -8   -1    5      0.61      0.00
   -7   -1    5      0.81      0.00
   -6   -1    5     -0.27      0.00
   -5   -1    5     -3.17      0.00
   -4   -1    5      2.11      0.00
   -3   -1    5      4.75      0.00
   -2   -1    5     -1.22      0.00
   -1   -1    5      2.56      0.00
    0   -1    5     -1.31      0.00
    1   -1    5     -7.26      0.00
    2   -1    5    -14.29      0.00
    3   -1    5     -7.14      0.00
    4   -1    5     -0.14      0.00
    5   -1    5     -0.21      0.00
    6   -1    5      2.31      0.00
    7   -1    5     -0.43      0.00
    8   -1    5      0.44      0.00
    9   -1    5     -0.19      0.00
  -12    0    5     -0.47      0.00
  -11    0    5     -0.91      0.00
  -10    0    5     -0.25      0.00
   -9    0    5      0.60      0.00
   -8    0    5      0.77      0.00
   -7    0    5      1.71      0.00
   -6    0    5      0.11      0.00
   -5    0    5     -3.03      0.00
   -4    0    5      0.64      0.00
   -3    0    5      1.31      0.00
   -2    0    5     -5.15      0.00
   -1    0    5     -1.36      0.00
    0    0    5      1.61      0.00
    1    0    5     -1.46      0.00
    2    0    5    -12.74      0.00
    3    0    5     -8.00      0.00
    4    0    5     -1.21      0.00
    5    0    5      0.34      0.00
    6    0    5      4.19      0.00
    7    0    5      0.86      0.00
    8    0    5      0.46      0.00
    9    0    5     -0.68      0.00
   10    0    5     -0.26      0.00
  -12    1    5     -0.34      0.00
  -11    1    5     -1.17      0.00
  -10    1    5     -0.53      0.00
   -9    1    5      0.04      0.00
   -8    1    5      0.45      0.00
   -7    1    5      2.20      0.00
   -6    1    5      0.40      0.00
   -5    1    5     -2.29      0.00
   -4    1    5     -0.32      0.00
   -3    1    5     -0.61      0.00
   -2    1    5     -7.68      0.00
   -1    1    5     -6.81      0.00
    0    1    5      3.51      0.00
    1    1    5      5.89      0.00
    2    1    5     -5.52      0.00
    3    1    5     -3.54      0.00
    4    1    5      0.05      0.00
    5    1    5      0.96      0.00
    6    1    5      5.34      0.00
    7    1    5      2.07      0.00
    8    1    5      0.70      0.00
    9    1    5     -1.00      0.00
   10    1    5     -0.41      0.00
  -12    2    5      0.13      0.00
  -11    2    5     -1.02      0.00
  -10    2    5     -0.56      0.00
   -9    2    5     -0.50      0.00
   -8    2    5     -0.20      0.00
   -7    2    5      2.15      0.00
   -6    2    5      0.53      0.00
   -5    2    5     -0.95      0.00
   -4    2    5     -0.31      0.00
   -3    2    5      0.09      0.00
   -2    2    5     -6.64      0.00
   -1    2    5    -10.61      0.00
    0    2    5      4.05      0.00
    1    2    5     10.80      0.00
    2    2    5      2.44      0.00
    3    2    5      3.15      0.00
    4    2    5      2.75      0.00
    5    2    5      1.42      0.00
    6    2    5      5.23      0.00
    7    2    5      2.53      0.00
    8    2    5      0.92      0.00
    9    2    5     -1.03      0.00
   10    2    5     -0.41      0.00
  -12    3    5      0.65      0.00
  -11    3    5     -0.70      0.00
  -10    3    5     -0.32      0.00
   -9    3    5     -0.69      0.00
   -8    3    5     -0.86      0.00
   -7    3    5      1.61      0.00
   -6    3    5      0.44      0.00
   -5    3    5      0.62      0.00
   -4    3    5      0.30      0.00
   -3    3    5      2.69      0.00
   -2    3    5     -2.16      0.00
   -1    3    5    -10.93      0.00
    0    3    5      3.63      0.00
    1    3    5     10.98      0.00
    2    3    5      6.51      0.00
    3    3    5      8.00      0.00
    4    3    5      5.02      0.00
    5    3    5      1.31      0.00
    6    3    5      3.82      0.00
    7    3    5      1.93      0.00
    8    3    5      0.80      0.00
    9    3    5     -0.87      0.00
   10    3    5     -0.24      0.00
  -12    4    5      0.83      0.00
  -11    4    5     -0.55      0.00
  -10    4    5      0.02      0.00
   -9    4    5     -0.39      0.00
   -8    4    5     -1.16      0.00
   -7    4    5      0.86      0.00
   -6    4    5      0.14      0.00
   -5    4    5      1.90      0.00
   -4    4    5      0.74      0.00
   -3    4    5      5.26      0.00
   -2    4    5      3.39      0.00
   -1    4    5     -8.34      0.00
    0    4    5      3.04      0.00
    1    4    5      7.32      0.00
    2    4    5      5.61      0.00
    3    4    5      9.04      0.00
    4    4    5      5.61      0.00
    5    4    5      0.61      0.00
    6    4    5      1.73      0.00
    7    4    5      0.62      0.00
    8    4    5      0.30      0.00
    9    4    5     -0.70      0.00
   10    4    5      0.03      0.00
  -12    5    5      0.54      0.00
  -11    5    5     -0.71      0.00
  -10    5    5      0.27      0.00
   -9    5    5      0.28      0.00
   -8    5    5     -0.95      0.00
   -7    5    5      0.28      0.00
   -6    5    5     -0.17      0.00
   -5    5    5      2.62      0.00
   -4    5    5      0.51      0.00
   -3    5    5      6.12      0.00
   -2    5    5      7.15      0.00
   -1    5    5     -4.95      0.00
    0    5    5      2.84      0.00
    1    5    5      2.67      0.00
    2    5    5      1.99      0.00
    3    5    5      7.10      0.00
    4    5    5      4.65      0.00
    5    5    5     -0.27      0.00
    6    5    5     -0.13      0.00
    7    5    5     -0.63      0.00
    8    5    5     -0.35      0.00
    9    5    5     -0.65      0.00
   10    5    5      0.21      0.00
  -11    6    5     -0.95      0.00
  -10    6    5      0.36      0.00
   -9    6    5      0.99      0.00
   -8    6    5     -0.36      0.00
   -7    6    5      0.15      0.00
   -6    6    5     -0.25      0.00
   -5    6    5      2.79      0.00
   -4    6    5     -0.26      0.00
   -3    6    5      5.03      0.00
   -2    6    5      7.83      0.00
   -1    6    5     -2.55      0.00
    0    6    5      3.02      0.00
    1    6    5     -0.55      0.00
    2    6    5     -1.39      0.00
    3    6    5      4.23      0.00
    4    6    5      3.07      0.00
    5    6    5     -0.84      0.00
    6    6    5     -1.12      0.00
    7    6    5     -1.19      0.00
    8    6    5     -0.82      0.00
    9    6    5     -0.72      0.00
  -12    7    5     -0.21      0.00
  -11    7    5     -0.97      0.00
  -10    7    5      0.34      0.00
   -9    7    5      1.41      0.00
   -8    7    5      0.28      0.00
   -7    7    5      0.41      0.00
   -6    7    5     -0.07      0.00
   -5    7    5      2.50      0.00
   -4    7    5     -1.10      0.00
   -3    7    5      2.96      0.00
   -2    7    5      6.20      0.00
   -1    7    5     -1.49      0.00
    0    7    5      3.33      0.00
    1    7    5     -1.67      0.00
    2    7    5     -3.08      0.00
    3    7    5      1.94      0.00
    4    7    5      1.71      0.00
    5    7    5     -0.89      0.00
    6    7    5     -1.19      0.00
    7    7    5     -0.97      0.00
    8    7    5     -0.92      0.00
    9    7    5     -0.81      0.00
  -11    8    5     -0.70      0.00
  -10    8    5      0.26      0.00
   -9    8    5      1.36      0.00
   -8    8    5      0.62      0.00
   -7    8    5      0.74      0.00
   -6    8    5      0.17      0.00
   -5    8    5      1.83      0.00
   -4    8    5     -1.70      0.00
   -3    8    5      1.03      0.00
   -2    8    5      3.82      0.00
   -1    8    5     -1.09      0.00
    0    8    5      3.50      0.00
    1    8    5     -1.40      0.00
    2    8    5     -3.32      0.00
    3    8    5      0.58      0.00
    4    8    5      0.94      0.00
    5    8    5     -0.54      0.00
    6    8    5     -0.71      0.00
    7    8    5     -0.29      0.00
    8    8    5     -0.67      0.00
    9    8    5     -0.78      0.00
  -10    9    5      0.14      0.00
   -9    9    5      0.90      0.00
   -8    9    5      0.56      0.00
   -7    9    5      0.82      0.00
   -6    9    5      0.27      0.00
   -5    9    5      0.98      0.00
   -4    9    5     -1.93      0.00
   -3    9    5     -0.24      0.00
   -2    9    5      1.72      0.00
   -1    9    5     -0.80      0.00
    0    9    5      3.30      0.00
    1    9    5     -0.74      0.00
    2    9    5     -2.99      0.00
    3    9    5     -0.12      0.00
    4    9    5      0.63      0.00
    5    9    5     -0.09      0.00
    6    9    5     -0.14      0.00
    7    9    5      0.37      0.00
    8    9    5     -0.28      0.00
  -11   10    5     -0.21      0.00
  -10   10    5      0.02      0.00
   -9   10    5      0.22      0.00
   -8   10    5      0.25      0.00
   -7   10    5      0.57      0.00
   -6   10    5      0.26      0.00
   -5   10    5      0.29      0.00
   -4   10    5     -1.70      0.00
   -3   10    5     -0.86      0.00
   -2   10    5      0.10      0.00
   -1   10    5     -0.60      0.00
    0   10    5      2.58      0.00
    1   10    5     -0.19      0.00
    2   10    5     -2.60      0.00
    3   10    5     -0.45      0.00
    4   10    5      0.49      0.00
    5   10    5      0.11      0.00
    6   10    5      0.18      0.00
    7   10    5      0.71      0.00
    8   10    5      0.05      0.00
  -10   11    5     -0.04      0.00
   -9   11    5     -0.40      0.00
   -8   11    5     -0.04      0.00
   -7   11    5      0.16      0.00
   -6   11    5      0.31      0.00
   -5   11    5      0.04      0.00
   -4   11    5     -0.97      0.00
   -3   11    5     -0.92      0.00
   -2   11    5     -1.10      0.00
   -1   11    5     -0.62      0.00
    0   11    5      1.41      0.00
    1   11    5      0.23      0.00
    2   11    5     -2.19      0.00
    3   11    5     -0.47      0.00
    4   11    5      0.32      0.00
    5   11    5     -0.07      0.00
    6   11    5      0.20      0.00
    7   11    5      0.73      0.00
  -10   12    5      0.03      0.00
   -9   12    5     -0.78      0.00
   -8   12    5     -0.18      0.00
   -7   12    5     -0.24      0.00
   -6   12    5      0.41      0.00
   -5   12    5      0.08      0.00
   -4   12    5      0.05      0.00
   -3   12    5     -0.54      0.00
   -2   12    5     -1.74      0.00
   -1   12    5     -0.69      0.00
    0   12    5      0.15      0.00
    1   12    5      0.62      0.00
    2   12    5     -1.69      0.00
    3   12    5     -0.20      0.00
    4   12    5      0.10      0.00
    5   12    5     -0.48      0.00
    6   12    5      0.02      0.00
    7   12    5      0.53      0.00
   -9   13    5     -0.88      0.00
   -8   13    5     -0.17      0.00
   -7   13    5     -0.49      0.00
   -6   13    5      0.46      0.00
   -5   13    5     -0.01      0.00
   -4   13    5      0.90      0.00
   -3   13    5      0.01      0.00
   -2   13    5     -1.73      0.00
   -1   13    5     -0.52      0.00
    0   13    5     -0.80      0.00
    1   13    5      0.94      0.00
    2   13    5     -1.21      0.00
    3   13    5      0.28      0.00
    4   13    5      0.01      0.00
    5   13    5     -0.81      0.00
    6   13    5     -0.18      0.00
   -9   14    5     -0.75      0.00
   -8   14    5     -0.09      0.00
   -7   14    5     -0.56      0.00
   -6   14    5      0.39      0.00
   -5   14    5     -0.39      0.00
   -4   14    5      1.23      0.00
   -3   14    5      0.37      0.00
   -2   14    5     -1.28      0.00
   -1   14    5     -0.08      0.00
    0   14    5     -1.31      0.00
    1   14    5      1.05      0.00
    2   14    5     -0.92      0.00
    3   14    5      0.75      0.00
    4   14    5      0.15      0.00
    5   14    5     -0.81      0.00
   -8   15    5     -0.01      0.00
   -7   15    5     -0.47      0.00
   -6   15    5      0.29      0.00
   -5   15    5     -0.80      0.00
   -4   15    5      1.14      0.00
   -3   15    5      0.38      0.00
   -2   15    5     -0.81      0.00
   -1   15    5      0.31      0.00
    0   15    5     -1.46      0.00
    1   15    5      0.90      0.00
    2   15    5     -0.82      0.00
    3   15    5      1.01      0.00
    4   15    5      0.41      0.00
    5   15    5     -0.51      0.00
   -7   16    5     -0.30      0.00
   -6   16    5      0.30      0.00
   -5   16    5     -0.88      0.00
   -4   16    5      0.96      0.00
   -3   16    5      0.16      0.00
   -2   16    5     -0.56      0.00
   -1   16    5      0.44      0.00
    0   16    5     -1.38      0.00
    1   16    5      0.65      0.00
    2   16    5     -0.75      0.00
    3   16    5      1.00      0.00
    4   16    5      0.57      0.00
   -6   17    5      0.35      0.00
   -5   17    5     -0.59      0.00
   -4   17    5      0.81      0.00
   -3   17    5     -0.09      0.00
   -2   17    5     -0.49      0.00
   -1   17    5      0.38      0.00
    0   17    5     -1.08      0.00
    1   17    5      0.49      0.00
    2   17    5     -0.56      0.00
   -4   18    5      0.59      0.00
   -3   18    5     -0.27      0.00
   -2   18    5     -0.43      0.00
   -1   18    5      0.34      0.00
    0   18    5     -0.62      0.00
   -1  -20    6     -0.25      0.00
    0  -20    6     -1.37      0.00
    1  -20    6     -0.31      0.00
   -4  -19    6     -0.20      0.00
   -3  -19    6      0.05      0.00
   -2  -19    6      0.74      0.00
   -1  -19    6     -0.02      0.00
    0  -19    6     -0.89      0.00
    1  -19    6     -0.09      0.00
    2  -19    6      0.12      0.00
    3  -19    6     -0.60      0.00
   -5  -18    6      0.49      0.00
   -4  -18    6     -0.48      0.00
   -3  -18    6     -0.18      0.00
   -2  -18    6      1.22      0.00
   -1  -18    6      0.26      0.00
    0  -18    6      0.13      0.00
    1  -18    6      0.40      0.00
    2  -18    6      0.29      0.00
    3  -18    6     -0.97      0.00
    4  -18    6     -0.74      0.00
    5  -18    6      0.56      0.00
   -6  -17    6     -0.16      0.00
   -5  -17    6      0.54      0.00
   -4  -17    6     -0.77      0.00
   -3  -17    6     -0.59      0.00
   -2  -17    6      1.51      0.00
   -1  -17    6     -0.05      0.00
    0  -17    6      0.86      0.00
    1  -17    6      0.56      0.00
    2  -17    6      0.50      0.00
    3  -17    6     -1.11      0.00
    4  -17    6     -1.01      0.00
    5  -17    6      0.48      0.00
    6  -17    6     -0.17      0.00
   -7  -16    6     -0.62      0.00
   -6  -16    6     -0.30      0.00
   -5  -16    6      0.62      0.00
   -4  -16    6     -1.00      0.00
   -3  -16    6     -1.22      0.00
   -2  -16    6      1.59      0.00
   -1  -16    6     -1.19      0.00
    0  -16    6      0.78      0.00
    1  -16    6      0.05      0.00
    2  -16    6      0.63      0.00
    3  -16    6     -0.88      0.00
    4  -16    6     -1.10      0.00
    5  -16    6      0.19      0.00
    6  -16    6     -0.32      0.00
    7  -16    6     -0.10      0.00
   -8  -15    6     -0.30      0.00
   -7  -15    6     -0.77      0.00
   -6  -15    6     -0.39      0.00
   -5  -15    6      0.77      0.00
   -4  -15    6     -1.06      0.00
   -3  -15    6     -1.83      0.00
   -2  -15    6      1.96      0.00
   -1  -15    6     -2.57      0.00
    0  -15    6      0.37      0.00
    1  -15    6     -0.82      0.00
    2  -15    6      0.79      0.00
    3  -15    6     -0.21      0.00
    4  -15    6     -0.85      0.00
    5  -15    6     -0.17      0.00
    6  -15    6     -0.61      0.00
    7  -15    6      0.12      0.00
   -8  -14    6     -0.72      0.00
   -7  -14    6     -0.87      0.00
   -6  -14    6     -0.38      0.00
   -5  -14    6      1.03      0.00
   -4  -14    6     -0.84      0.00
   -3  -14    6     -2.12      0.00
   -2  -14    6      3.21      0.00
   -1  -14    6     -3.31      0.00
    0  -14    6      0.55      0.00
    1  -14    6     -1.39      0.00
    2  -14    6      1.03      0.00
    3  -14    6      0.69      0.00
    4  -14    6     -0.18      0.00
    5  -14    6     -0.30      0.00
    6  -14    6     -0.96      0.00
    7  -14    6      0.30      0.00
    8  -14    6      0.19      0.00
   -9  -13    6      0.47      0.00
   -8  -13    6     -1.11      0.00
   -7  -13    6     -0.72      0.00
   -6  -13    6     -0.22      0.00
   -5  -13    6      1.33      0.00
   -4  -13    6     -0.55      0.00
   -3  -13    6     -2.21      0.00
   -2  -13    6      5.24      0.00
   -1  -13    6     -3.28      0.00
    0  -13    6      1.63      0.00
    1  -13    6     -1.49      0.00
    2  -13    6      1.11      0.00
    3  -13    6      1.33      0.00
    4  -13    6      0.72      0.00
    5  -13    6     -0.07      0.00
    6  -13    6     -1.23      0.00
    7  -13    6      0.35      0.00
    8  -13    6      0.24      0.00
   -9  -12    6      0.62      0.00
   -8  -12    6     -1.20      0.00
   -7  -12    6     -0.26      0.00
   -6  -12    6      0.08      0.00
   -5  -12    6      1.48      0.00
   -4  -12    6     -0.65      0.00
   -3  -12    6     -2.66      0.00
   -2  -12    6      7.16      0.00
   -1  -12    6     -3.18      0.00
    0  -12    6      3.07      0.00
    1  -12    6     -1.58      0.00
    2  -12    6      0.54      0.00
    3  -12    6      1.12      0.00
    4  -12    6      1.39      0.00
    5  -12    6      0.41      0.00
    6  -12    6     -1.41      0.00
    7  -12    6      0.18      0.00
    8  -12    6      0.03      0.00
    9  -12    6      0.57      0.00
  -10  -11    6      0.09      0.00
   -9  -11    6      0.77      0.00
   -8  -11    6     -1.10      0.00
   -7  -11    6      0.23      0.00
   -6  -11    6      0.35      0.00
   -5  -11    6      1.34      0.00
   -4  -11    6     -1.35      0.00
   -3  -11    6     -3.86      0.00
   -2  -11    6      8.17      0.00
   -1  -11    6     -3.63      0.00
    0  -11    6      4.28      0.00
    1  -11    6     -2.04      0.00
    2  -11    6     -0.82      0.00
    3  -11    6     -0.14      0.00
    4  -11    6      1.48      0.00
    5  -11    6      0.93      0.00
    6  -11    6     -1.38      0.00
    7  -11    6     -0.10      0.00
    8  -11    6     -0.47      0.00
    9  -11    6      0.61      0.00
  -10  -10    6      0.10      0.00
   -9  -10    6      0.71      0.00
   -8  -10    6     -1.11      0.00
   -7  -10    6      0.39      0.00
   -6  -10    6      0.50      0.00
   -5  -10    6      1.10      0.00
   -4  -10    6     -2.26      0.00
   -3  -10    6     -5.43      0.00
   -2  -10    6      8.37      0.00
   -1  -10    6     -4.45      0.00
    0  -10    6      5.26      0.00
    1  -10    6     -2.58      0.00
    2  -10    6     -2.42      0.00
    3  -10    6     -2.09      0.00
    4  -10    6      0.90      0.00
    5  -10    6      1.42      0.00
    6  -10    6     -0.94      0.00
    7  -10    6     -0.11      0.00
    8  -10    6     -0.93      0.00
    9  -10    6      0.34      0.00
  -11   -9    6      0.24      0.00
  -10   -9    6      0.15      0.00
   -9   -9    6      0.40      0.00
   -8   -9    6     -1.33      0.00
   -7   -9    6      0.19      0.00
   -6   -9    6      0.64      0.00
   -5   -9    6      1.11      0.00
   -4   -9    6     -2.64      0.00
   -3   -9    6     -6.43      0.00
   -2   -9    6      8.48      0.00
   -1   -9    6     -5.04      0.00
    0   -9    6      6.19      0.00
    1   -9    6     -2.56      0.00
    2   -9    6     -3.31      0.00
    3   -9    6     -3.98      0.00
    4   -9    6     -0.21      0.00
    5   -9    6      1.70      0.00
    6   -9    6     -0.08      0.00
    7   -9    6      0.42      0.00
    8   -9    6     -1.01      0.00
    9   -9    6     -0.03      0.00
  -11   -8    6      0.39      0.00
  -10   -8    6      0.22      0.00
   -9   -8    6     -0.04      0.00
   -8   -8    6     -1.54      0.00
   -7   -8    6     -0.09      0.00
   -6   -8    6      0.89      0.00
   -5   -8    6      1.45      0.00
   -4   -8    6     -2.15      0.00
   -3   -8    6     -6.28      0.00
   -2   -8    6      8.94      0.00
   -1   -8    6     -5.33      0.00
    0   -8    6      6.56      0.00
    1   -8    6     -1.89      0.00
    2   -8    6     -2.78      0.00
    3   -8    6     -4.98      0.00
    4   -8    6     -1.60      0.00
    5   -8    6      1.39      0.00
    6   -8    6      0.68      0.00
    7   -8    6      1.26      0.00
    8   -8    6     -0.69      0.00
    9   -8    6     -0.27      0.00
   10   -8    6     -0.33      0.00
  -11   -7    6      0.40      0.00
  -10   -7    6      0.24      0.00
   -9   -7    6     -0.41      0.00
   -8   -7    6     -1.53      0.00
   -7   -7    6     -0.23      0.00
   -6   -7    6      1.15      0.00
   -5   -7    6      1.74      0.00
   -4   -7    6     -1.16      0.00
   -3   -7    6     -5.24      0.00
   -2   -7    6      9.45      0.00
   -1   -7    6     -5.84      0.00
    0   -7    6      5.29      0.00
    1   -7    6     -1.28      0.00
    2   -7    6     -0.73      0.00
    3   -7    6     -4.31      0.00
    4   -7    6     -2.66      0.00
    5   -7    6      0.26      0.00
    6   -7    6      0.66      0.00
    7   -7    6      1.74      0.00
    8   -7    6     -0.29      0.00
    9   -7    6     -0.41      0.00
   10   -7    6     -0.21      0.00
  -11   -6    6      0.23      0.00
  -10   -6    6      0.14      0.00
   -9   -6    6     -0.63      0.00
   -8   -6    6     -1.30      0.00
   -7   -6    6     -0.33      0.00
   -6   -6    6      1.15      0.00
   -5   -6    6      1.50      0.00
   -4   -6    6     -0.29      0.00
   -3   -6    6     -3.92      0.00
   -2   -6    6      9.66      0.00
   -1   -6    6     -6.67      0.00
    0   -6    6      1.89      0.00
    1   -6    6     -1.63      0.00
    2   -6    6      2.16      0.00
    3   -6    6     -1.62      0.00
    4   -6    6     -2.40      0.00
    5   -6    6     -1.15      0.00
    6   -6    6     -0.35      0.00
    7   -6    6      1.43      0.00
    8   -6    6     -0.11      0.00
    9   -6    6     -0.47      0.00
   10   -6    6     -0.18      0.00
  -12   -5    6     -0.40      0.00
  -11   -5    6      0.04      0.00
  -10   -5    6      0.00      0.00
   -9   -5    6     -0.66      0.00
   -8   -5    6     -1.04      0.00
   -7   -5    6     -0.56      0.00
   -6   -5    6      0.77      0.00
   -5   -5    6      0.61      0.00
   -4   -5    6      0.27      0.00
   -3   -5    6     -2.62      0.00
   -2   -5    6      9.81      0.00
   -1   -5    6     -6.77      0.00
    0   -5    6     -2.59      0.00
    1   -5    6     -3.34      0.00
    2   -5    6      4.43      0.00
    3   -5    6      2.25      0.00
    4   -5    6     -0.30      0.00
    5   -5    6     -1.86      0.00
    6   -5    6     -1.73      0.00
    7   -5    6      0.46      0.00
    8   -5    6     -0.13      0.00
    9   -5    6     -0.37      0.00
   10   -5    6     -0.24      0.00
  -12   -4    6     -0.49      0.00
  -11   -4    6      0.01      0.00
  -10   -4    6     -0.05      0.00
   -9   -4    6     -0.46      0.00
   -8   -4    6     -0.83      0.00
   -7   -4    6     -0.90      0.00
   -6   -4    6      0.22      0.00
   -5   -4    6     -0.57      0.00
   -4   -4    6      0.81      0.00
   -3   -4    6     -1.30      0.00
   -2   -4    6     10.49      0.00
   -1   -4    6     -4.78      0.00
    0   -4    6     -6.10      0.00
    1   -4    6     -6.02      0.00
    2   -4    6      4.27      0.00
    3   -4    6      5.03      0.00
    4   -4    6      2.72      0.00
    5   -4    6     -1.36      0.00
    6   -4    6     -2.59      0.00
    7   -4    6     -0.61      0.00
    8   -4    6     -0.15      0.00
    9   -4    6     -0.07      0.00
   10   -4    6     -0.22      0.00
  -12   -3    6     -0.36      0.00
  -11   -3    6      0.15      0.00
  -10   -3    6      0.03      0.00
   -9   -3    6     -0.06      0.00
   -8   -3    6     -0.60      0.00
   -7   -3    6     -1.06      0.00
   -6   -3    6     -0.10      0.00
   -5   -3    6     -1.57      0.00
   -4   -3    6      1.56      0.00
   -3   -3    6     -0.17      0.00
   -2   -3    6     11.64      0.00
   -1   -3    6     -0.65      0.00
    0   -3    6     -7.13      0.00
    1   -3    6     -8.60      0.00
    2   -3    6      0.81      0.00
    3   -3    6      4.38      0.00
    4   -3    6      4.61      0.00
    5   -3    6     -0.22      0.00
    6   -3    6     -2.52      0.00
    7   -3    6     -1.33      0.00
    8   -3    6     -0.12      0.00
    9   -3    6      0.28      0.00
   10   -3    6     -0.08      0.00
  -12   -2    6     -0.17      0.00
  -11   -2    6      0.23      0.00
  -10   -2    6      0.08      0.00
   -9   -2    6      0.36      0.00
   -8   -2    6     -0.28      0.00
   -7   -2    6     -0.76      0.00
   -6   -2    6      0.00      0.00
   -5   -2    6     -2.23      0.00
   -4   -2    6      2.23      0.00
   -3   -2    6      0.10      0.00
   -2   -2    6     12.13      0.00
   -1   -2    6      3.62      0.00
    0   -2    6     -5.81      0.00
    1   -2    6     -9.63      0.00
    2   -2    6     -4.58      0.00
    3   -2    6      0.02      0.00
    4   -2    6      3.88      0.00
    5   -2    6      0.48      0.00
    6   -2    6     -1.70      0.00
    7   -2    6     -1.45      0.00
    8   -2    6     -0.06      0.00
    9   -2    6      0.36      0.00
   10   -2    6      0.07      0.00
  -12   -1    6     -0.12      0.00
  -11   -1    6      0.09      0.00
  -10   -1    6     -0.02      0.00
   -9   -1    6      0.57      0.00
   -8   -1    6      0.01      0.00
   -7   -1    6     -0.03      0.00
   -6   -1    6      0.43      0.00
   -5   -1    6     -2.62      0.00
   -4   -1    6      2.33      0.00
   -3   -1    6     -1.13      0.00
   -2   -1    6     10.63      0.00
   -1   -1    6      5.20      0.00
    0   -1    6     -3.64      0.00
    1   -1    6     -8.01      0.00
    2   -1    6     -8.67      0.00
    3   -1    6     -5.41      0.00
    4   -1    6      1.10      0.00
    5   -1    6      0.26      0.00
    6   -1    6     -0.51      0.00
    7   -1    6     -0.93      0.00
    8   -1    6      0.07      0.00
    9   -1    6      0.07      0.00
   10   -1    6      0.08      0.00
  -12    0    6     -0.21      0.00
  -11    0    6     -0.20      0.00
  -10    0    6     -0.25      0.00
   -9    0    6      0.47      0.00
   -8    0    6      0.09      0.00
   -7    0    6      0.86      0.00
   -6    0    6      0.97      0.00
   -5    0    6     -2.76      0.00
   -4    0    6      1.74      0.00
   -3    0    6     -3.58      0.00
   -2    0    6      7.09      0.00
   -1    0    6      2.68      0.00
    0    0    6     -2.36      0.00
    1    0    6     -3.86      0.00
    2    0    6     -8.63      0.00
    3    0    6     -8.17      0.00
    4    0    6     -1.44      0.00
    5    0    6     -0.35      0.00
    6    0    6      0.80      0.00
    7    0    6      0.13      0.00
    8    0    6      0.42      0.00
    9    0    6     -0.41      0.00
   10    0    6     -0.06      0.00
  -12    1    6     -0.28      0.00
  -11    1    6     -0.41      0.00
  -10    1    6     -0.45      0.00
   -9    1    6      0.10      0.00
   -8    1    6     -0.18      0.00
   -7    1    6      1.54      0.00
   -6    1    6      1.45      0.00
   -5    1    6     -2.42      0.00
   -4    1    6      1.00      0.00
   -3    1    6     -5.86      0.00
   -2    1    6      3.28      0.00
   -1    1    6     -2.60      0.00
    0    1    6     -2.59      0.00
    1    1    6      1.22      0.00
    2    1    6     -4.39      0.00
    3    1    6     -6.41      0.00
    4    1    6     -1.73      0.00
    5    1    6     -0.46      0.00
    6    1    6      2.01      0.00
    7    1    6      1.40      0.00
    8    1    6      1.04      0.00
    9    1    6     -0.80      0.00
   10    1    6     -0.26      0.00
  -12    2    6     -0.13      0.00
  -11    2    6     -0.36      0.00
  -10    2    6     -0.47      0.00
   -9    2    6     -0.34      0.00
   -8    2    6     -0.76      0.00
   -7    2    6      1.78      0.00
   -6    2    6      1.74      0.00
   -5    2    6     -1.44      0.00
   -4    2    6      0.77      0.00
   -3    2    6     -6.48      0.00
   -2    2    6      1.61      0.00
   -1    2    6     -7.39      0.00
    0    2    6     -3.56      0.00
    1    2    6      5.11      0.00
    2    2    6      1.30      0.00
    3    2    6     -1.51      0.00
    4    2    6      0.36      0.00
    5    2    6      0.21      0.00
    6    2    6      2.84      0.00
    7    2    6      2.31      0.00
    8    2    6      1.66      0.00
    9    2    6     -0.90      0.00
   10    2    6     -0.38      0.00
  -12    3    6      0.21      0.00
  -11    3    6     -0.15      0.00
  -10    3    6     -0.31      0.00
   -9    3    6     -0.62      0.00
   -8    3    6     -1.42      0.00
   -7    3    6      1.46      0.00
   -6    3    6      1.65      0.00
   -5    3    6     -0.05      0.00
   -4    3    6      1.18      0.00
   -3    3    6     -5.07      0.00
   -2    3    6      3.16      0.00
   -1    3    6     -9.01      0.00
    0    3    6     -3.88      0.00
    1    3    6      6.54      0.00
    2    3    6      5.14      0.00
    3    3    6      3.32      0.00
    4    3    6      3.22      0.00
    5    3    6      1.18      0.00
    6    3    6      2.98      0.00
    7    3    6      2.43      0.00
    8    3    6      1.92      0.00
    9    3    6     -0.76      0.00
   10    3    6     -0.33      0.00
  -12    4    6      0.47      0.00
  -11    4    6     -0.04      0.00
  -10    4    6     -0.05      0.00
   -9    4    6     -0.54      0.00
   -8    4    6     -1.83      0.00
   -7    4    6      0.73      0.00
   -6    4    6      1.08      0.00
   -5    4    6      1.24      0.00
   -4    4    6      1.73      0.00
   -3    4    6     -2.69      0.00
   -2    4    6      6.72      0.00
   -1    4    6     -7.24      0.00
    0    4    6     -2.87      0.00
    1    4    6      5.76      0.00
    2    4    6      5.64      0.00
    3    4    6      5.65      0.00
    4    4    6      5.03      0.00
    5    4    6      1.70      0.00
    6    4    6      2.36      0.00
    7    4    6      1.72      0.00
    8    4    6      1.64      0.00
    9    4    6     -0.55      0.00
  -11    5    6     -0.23      0.00
  -10    5    6      0.15      0.00
   -9    5    6     -0.06      0.00
   -8    5    6     -1.70      0.00
   -7    5    6     -0.01      0.00
   -6    5    6      0.23      0.00
   -5    5    6      2.02      0.00
   -4    5    6      1.87      0.00
   -3    5    6     -0.84      0.00
   -2    5    6      9.79      0.00
   -1    5    6     -4.12      0.00
    0    5    6     -1.03      0.00
    1    5    6      3.93      0.00
    2    5    6      3.68      0.00
    3    5    6      5.18      0.00
    4    5    6      5.09      0.00
    5    5    6      1.46      0.00
    6    5    6      1.25      0.00
    7    5    6      0.59      0.00
    8    5    6      0.90      0.00
    9    5    6     -0.47      0.00
  -12    6    6      0.01      0.00
  -11    6    6     -0.63      0.00
  -10    6    6      0.24      0.00
   -9    6    6      0.65      0.00
   -8    6    6     -1.05      0.00
   -7    6    6     -0.33      0.00
   -6    6    6     -0.41      0.00
   -5    6    6      2.31      0.00
   -4    6    6      1.50      0.00
   -3    6    6     -0.27      0.00
   -2    6    6     10.63      0.00
   -1    6    6     -1.84      0.00
    0    6    6      0.59      0.00
    1    6    6      2.18      0.00
    2    6    6      1.17      0.00
    3    6    6      3.23      0.00
    4    6    6      3.90      0.00
    5    6    6      0.76      0.00
    6    6    6      0.16      0.00
    7    6    6     -0.36      0.00
    8    6    6      0.09      0.00
    9    6    6     -0.57      0.00
  -12    7    6     -0.35      0.00
  -11    7    6     -0.92      0.00
  -10    7    6      0.21      0.00
   -9    7    6      1.24      0.00
   -8    7    6     -0.20      0.00
   -7    7    6     -0.08      0.00
   -6    7    6     -0.48      0.00
   -5    7    6      2.28      0.00
   -4    7    6      0.89      0.00
   -3    7    6     -0.63      0.00
   -2    7    6      9.29      0.00
   -1    7    6     -1.09      0.00
    0    7    6      1.44      0.00
    1    7    6      1.03      0.00
    2    7    6     -0.56      0.00
    3    7    6      1.21      0.00
    4    7    6      2.46      0.00
    5    7    6      0.16      0.00
    6    7    6     -0.45      0.00
    7    7    6     -0.71      0.00
    8    7    6     -0.41      0.00
    9    7    6     -0.71      0.00
  -11    8    6     -0.88      0.00
  -10    8    6      0.15      0.00
   -9    8    6      1.43      0.00
   -8    8    6      0.40      0.00
   -7    8    6      0.46      0.00
   -6    8    6     -0.09      0.00
   -5    8    6      2.00      0.00
   -4    8    6      0.27      0.00
   -3    8    6     -1.24      0.00
   -2    8    6      6.96      0.00
   -1    8    6     -1.13      0.00
    0    8    6      1.69      0.00
    1    8    6      0.50      0.00
    2    8    6     -1.25      0.00
    3    8    6     -0.19      0.00
    4    8    6      1.47      0.00
    5    8    6      0.01      0.00
    6    8    6     -0.48      0.00
    7    8    6     -0.49      0.00
    8    8    6     -0.48      0.00
  -11    9    6     -0.56      0.00
  -10    9    6      0.09      0.00
   -9    9    6      1.17      0.00
   -8    9    6      0.48      0.00
   -7    9    6      0.83      0.00
   -6    9    6      0.38      0.00
   -5    9    6      1.44      0.00
   -4    9    6     -0.32      0.00
   -3    9    6     -1.71      0.00
   -2    9    6      4.63      0.00
   -1    9    6     -1.07      0.00
    0    9    6      1.71      0.00
    1    9    6      0.33      0.00
    2    9    6     -1.31      0.00
    3    9    6     -0.98      0.00
    4    9    6      1.02      0.00
    5    9    6      0.21      0.00
    6    9    6     -0.21      0.00
    7    9    6     -0.04      0.00
    8    9    6     -0.26      0.00
  -11   10    6     -0.24      0.00
  -10   10    6      0.06      0.00
   -9   10    6      0.66      0.00
   -8   10    6      0.17      0.00
   -7   10    6      0.76      0.00
   -6   10    6      0.58      0.00
   -5   10    6      0.76      0.00
   -4   10    6     -0.75      0.00
   -3   10    6     -1.95      0.00
   -2   10    6      2.61      0.00
   -1   10    6     -0.78      0.00
    0   10    6      1.52      0.00
    1   10    6      0.29      0.00
    2   10    6     -1.19      0.00
    3   10    6     -1.36      0.00
    4   10    6      0.86      0.00
    5   10    6      0.39      0.00
    6   10    6      0.03      0.00
    7   10    6      0.28      0.00
   -9   11    6      0.14      0.00
   -8   11    6     -0.21      0.00
   -7   11    6      0.35      0.00
   -6   11    6      0.55      0.00
   -5   11    6      0.22      0.00
   -4   11    6     -0.81      0.00
   -3   11    6     -1.87      0.00
   -2   11    6      0.88      0.00
   -1   11    6     -0.54      0.00
    0   11    6      0.97      0.00
    1   11    6      0.25      0.00
    2   11    6     -1.03      0.00
    3   11    6     -1.41      0.00
    4   11    6      0.73      0.00
    5   11    6      0.27      0.00
    6   11    6      0.04      0.00
    7   11    6      0.36      0.00
  -10   12    6      0.16      0.00
   -9   12    6     -0.21      0.00
   -8   12    6     -0.40      0.00
   -7   12    6     -0.12      0.00
   -6   12    6      0.44      0.00
   -5   12    6     -0.05      0.00
   -4   12    6     -0.41      0.00
   -3   12    6     -1.38      0.00
   -2   12    6     -0.42      0.00
   -1   12    6     -0.47      0.00
    0   12    6      0.16      0.00
    1   12    6      0.24      0.00
    2   12    6     -0.83      0.00
    3   12    6     -1.16      0.00
    4   12    6      0.57      0.00
    5   12    6     -0.09      0.00
    6   12    6     -0.11      0.00
   -9   13    6     -0.36      0.00
   -8   13    6     -0.38      0.00
   -7   13    6     -0.42      0.00
   -6   13    6      0.39      0.00
   -5   13    6     -0.21      0.00
   -4   13    6      0.16      0.00
   -3   13    6     -0.59      0.00
   -2   13    6     -1.09      0.00
   -1   13    6     -0.36      0.00
    0   13    6     -0.59      0.00
    1   13    6      0.31      0.00
    2   13    6     -0.62      0.00
    3   13    6     -0.71      0.00
    4   13    6      0.45      0.00
    5   13    6     -0.43      0.00
    6   13    6     -0.26      0.00
   -9   14    6     -0.37      0.00
   -8   14    6     -0.24      0.00
   -7   14    6     -0.49      0.00
   -6   14    6      0.42      0.00
   -5   14    6     -0.46      0.00
   -4   14    6      0.50      0.00
   -3   14    6      0.17      0.00
   -2   14    6     -1.17      0.00
   -1   14    6     -0.07      0.00
    0   14    6     -1.02      0.00
    1   14    6      0.41      0.00
    2   14    6     -0.51      0.00
    3   14    6     -0.25      0.00
    4   14    6      0.43      0.00
    5   14    6     -0.53      0.00
   -8   15    6     -0.09      0.00
   -7   15    6     -0.39      0.00
   -6   15    6      0.49      0.00
   -5   15    6     -0.74      0.00
   -4   15    6      0.53      0.00
   -3   15    6      0.62      0.00
   -2   15    6     -0.91      0.00
   -1   15    6      0.25      0.00
    0   15    6     -1.15      0.00
    1   15    6      0.44      0.00
    2   15    6     -0.52      0.00
    3   15    6      0.04      0.00
    4   15    6      0.45      0.00
   -7   16    6     -0.24      0.00
   -6   16    6      0.54      0.00
   -5   16    6     -0.83      0.00
   -4   16    6      0.42      0.00
   -3   16    6      0.73      0.00
   -2   16    6     -0.62      0.00
   -1   16    6      0.40      0.00
    0   16    6     -1.12      0.00
    1   16    6      0.35      0.00
    2   16    6     -0.53      0.00
    3   16    6      0.15      0.00
   -5   17    6     -0.62      0.00
   -4   17    6      0.35      0.00
   -3   17    6      0.62      0.00
   -2   17    6     -0.44      0.00
   -1   17    6      0.32      0.00
    0   17    6     -1.01      0.00
    1   17    6      0.25      0.00
   -3   18    6      0.38      0.00
   -2   18    6     -0.36      0.00
   -1   18    6      0.19      0.00
   -1  -20    7      0.91      0.00
    0  -20    7     -1.85      0.00
   -4  -19    7      0.09      0.00
   -3  -19    7      0.09      0.00
   -2  -19    7     -0.26      0.00
    0  -19    7     -1.93      0.00
    1  -19    7     -0.44      0.00
    2  -19    7      0.10      0.00
    3  -19    7     -0.13      0.00
   -5  -18    7      0.38      0.00
   -4  -18    7      0.09      0.00
   -3  -18    7     -0.12      0.00
   -2  -18    7     -0.39      0.00
   -1  -18    7      2.24      0.00
    0  -18    7     -1.24      0.00
    1  -18    7      0.32      0.00
    2  -18    7      0.33      0.00
    3  -18    7     -0.29      0.00
    4  -18    7     -0.60      0.00
   -6  -17    7     -0.11      0.00
   -5  -17    7      0.38      0.00
   -4  -17    7      0.14      0.00
   -3  -17    7     -0.36      0.00
   -2  -17    7     -0.57      0.00
   -1  -17    7      2.66      0.00
    0  -17    7     -0.47      0.00
    1  -17    7      1.07      0.00
    2  -17    7      0.52      0.00
    3  -17    7     -0.49      0.00
    4  -17    7     -0.99      0.00
    5  -17    7      0.26      0.00
   -7  -16    7     -0.52      0.00
   -6  -16    7     -0.40      0.00
   -5  -16    7      0.30      0.00
   -4  -16    7      0.22      0.00
   -3  -16    7     -0.73      0.00
   -2  -16    7     -0.88      0.00
   -1  -16    7      2.36      0.00
    0  -16    7     -0.43      0.00
    1  -16    7      1.08      0.00
    2  -16    7      0.43      0.00
    3  -16    7     -0.58      0.00
    4  -16    7     -1.33      0.00
    5  -16    7      0.08      0.00
    6  -16    7      0.05      0.00
   -8  -15    7      0.59      0.00
   -7  -15    7     -0.73      0.00
   -6  -15    7     -0.77      0.00
   -5  -15    7      0.15      0.00
   -4  -15    7      0.32      0.00
   -3  -15    7     -1.24      0.00
   -2  -15    7     -1.10      0.00
   -1  -15    7      1.53      0.00
    0  -15    7     -1.14      0.00
    1  -15    7      0.37      0.00
    2  -15    7      0.16      0.00
    3  -15    7     -0.31      0.00
    4  -15    7     -1.36      0.00
    5  -15    7     -0.17      0.00
    6  -15    7     -0.22      0.00
    7  -15    7     -0.02      0.00
   -8  -14    7      0.59      0.00
   -7  -14    7     -1.04      0.00
   -6  -14    7     -1.21      0.00
   -5  -14    7      0.05      0.00
   -4  -14    7      0.59      0.00
   -3  -14    7     -1.67      0.00
   -2  -14    7     -0.75      0.00
   -1  -14    7      0.90      0.00
    0  -14    7     -1.78      0.00
    1  -14    7     -0.38      0.00
    2  -14    7      0.10      0.00
    3  -14    7      0.45      0.00
    4  -14    7     -0.84      0.00
    5  -14    7     -0.22      0.00
    6  -14    7     -0.57      0.00
    7  -14    7     -0.04      0.00
   -9  -13    7      0.62      0.00
   -8  -13    7      0.37      0.00
   -7  -13    7     -1.26      0.00
   -6  -13    7     -1.50      0.00
   -5  -13    7      0.21      0.00
   -4  -13    7      1.14      0.00
   -3  -13    7     -1.85      0.00
   -2  -13    7      0.44      0.00
   -1  -13    7      0.96      0.00
    0  -13    7     -1.65      0.00
    1  -13    7     -0.57      0.00
    2  -13    7      0.31      0.00
    3  -13    7      1.42      0.00
    4  -13    7      0.13      0.00
    5  -13    7      0.08      0.00
    6  -13    7     -0.87      0.00
    7  -13    7     -0.05      0.00
    8  -13    7      0.08      0.00
  -10  -12    7     -0.15      0.00
   -9  -12    7      0.77      0.00
   -8  -12    7      0.24      0.00
   -7  -12    7     -1.17      0.00
   -6  -12    7     -1.49      0.00
   -5  -12    7      0.62      0.00
   -4  -12    7      1.73      0.00
   -3  -12    7     -2.04      0.00
   -2  -12    7      2.00      0.00
   -1  -12    7      1.41      0.00
    0  -12    7     -0.78      0.00
    1  -12    7     -0.30      0.00
    2  -12    7      0.36      0.00
    3  -12    7      1.87      0.00
    4  -12    7      1.02      0.00
    5  -12    7      0.62      0.00
    6  -12    7     -1.06      0.00
    7  -12    7     -0.13      0.00
    8  -12    7     -0.02      0.00
  -10  -11    7     -0.25      0.00
   -9  -11    7      0.94      0.00
   -8  -11    7      0.29      0.00
   -7  -11    7     -0.81      0.00
   -6  -11    7     -1.33      0.00
   -5  -11    7      1.01      0.00
   -4  -11    7      1.93      0.00
   -3  -11    7     -2.77      0.00
   -2  -11    7      3.03      0.00
   -1  -11    7      1.54      0.00
    0  -11    7      0.30      0.00
    1  -11    7     -0.06      0.00
    2  -11    7     -0.24      0.00
    3  -11    7      1.18      0.00
    4  -11    7      1.26      0.00
    5  -11    7      1.12      0.00
    6  -11    7     -1.13      0.00
    7  -11    7     -0.27      0.00
    8  -11    7     -0.39      0.00
    9  -11    7      0.61      0.00
  -10  -10    7     -0.22      0.00
   -9  -10    7      1.01      0.00
   -8  -10    7      0.31      0.00
   -7  -10    7     -0.53      0.00
   -6  -10    7     -1.23      0.00
   -5  -10    7      1.18      0.00
   -4  -10    7      1.56      0.00
   -3  -10    7     -4.24      0.00
   -2  -10    7      3.02      0.00
   -1  -10    7      1.06      0.00
    0  -10    7      1.37      0.00
    1  -10    7      0.08      0.00
    2  -10    7     -1.33      0.00
    3  -10    7     -0.60      0.00
    4  -10    7      0.62      0.00
    5  -10    7      1.45      0.00
    6  -10    7     -0.93      0.00
    7  -10    7     -0.22      0.00
    8  -10    7     -0.85      0.00
    9  -10    7      0.52      0.00
  -11   -9    7     -0.17      0.00
  -10   -9    7     -0.02      0.00
   -9   -9    7      0.88      0.00
   -8   -9    7      0.10      0.00
   -7   -9    7     -0.57      0.00
   -6   -9    7     -1.24      0.00
   -5   -9    7      1.26      0.00
   -4   -9    7      1.07      0.00
   -3   -9    7     -5.90      0.00
   -2   -9    7      2.30      0.00
   -1   -9    7      0.35      0.00
    0   -9    7      2.55      0.00
    1   -9    7      0.54      0.00
    2   -9    7     -2.13      0.00
    3   -9    7     -2.78      0.00
    4   -9    7     -0.70      0.00
    5   -9    7      1.55      0.00
    6   -9    7     -0.36      0.00
    7   -9    7      0.28      0.00
    8   -9    7     -1.06      0.00
    9   -9    7      0.25      0.00
  -11   -8    7     -0.02      0.00
  -10   -8    7      0.29      0.00
   -9   -8    7      0.53      0.00
   -8   -8    7     -0.30      0.00
   -7   -8    7     -0.78      0.00
   -6   -8    7     -1.14      0.00
   -5   -8    7      1.57      0.00
   -4   -8    7      1.07      0.00
   -3   -8    7     -6.88      0.00
   -2   -8    7      1.65      0.00
   -1   -8    7     -0.07      0.00
    0   -8    7      3.71      0.00
    1   -8    7      1.50      0.00
    2   -8    7     -1.89      0.00
    3   -8    7     -4.40      0.00
    4   -8    7     -2.31      0.00
    5   -8    7      1.26      0.00
    6   -8    7      0.28      0.00
    7   -8    7      1.16      0.00
    8   -8    7     -0.88      0.00
    9   -8    7     -0.02      0.00
  -11   -7    7      0.02      0.00
  -10   -7    7      0.55      0.00
   -9   -7    7      0.10      0.00
   -8   -7    7     -0.64      0.00
   -7   -7    7     -0.93      0.00
   -6   -7    7     -0.80      0.00
   -5   -7    7      2.09      0.00
   -4   -7    7      1.68      0.00
   -3   -7    7     -6.81      0.00
   -2   -7    7      1.45      0.00
   -1   -7    7     -0.14      0.00
    0   -7    7      4.07      0.00
    1   -7    7      2.33      0.00
    2   -7    7     -0.48      0.00
    3   -7    7     -4.70      0.00
    4   -7    7     -3.64      0.00
    5   -7    7      0.44      0.00
    6   -7    7      0.45      0.00
    7   -7    7      1.93      0.00
    8   -7    7     -0.50      0.00
    9   -7    7     -0.23      0.00
  -12   -6    7      0.10      0.00
  -11   -6    7     -0.12      0.00
  -10   -6    7      0.63      0.00
   -9   -6    7     -0.28      0.00
   -8   -6    7     -0.76      0.00
   -7   -6    7     -0.97      0.00
   -6   -6    7     -0.44      0.00
   -5   -6    7      2.37      0.00
   -4   -6    7      2.41      0.00
   -3   -6    7     -6.01      0.00
   -2   -6    7      1.54      0.00
   -1   -6    7     -0.02      0.00
    0   -6    7      2.83      0.00
    1   -6    7      1.97      0.00
    2   -6    7      1.44      0.00
    3   -6    7     -3.33      0.00
    4   -6    7     -3.89      0.00
    5   -6    7     -0.57      0.00
    6   -6    7     -0.17      0.00
    7   -6    7      2.05      0.00
    8   -6    7     -0.24      0.00
    9   -6    7     -0.37      0.00
   10   -6    7      0.08      0.00
  -12   -5    7     -0.08      0.00
  -11   -5    7     -0.31      0.00
  -10   -5    7      0.56      0.00
   -9   -5    7     -0.46      0.00
   -8   -5    7     -0.63      0.00
   -7   -5    7     -1.07      0.00
   -6   -5    7     -0.37      0.00
   -5   -5    7      1.94      0.00
   -4   -5    7      2.75      0.00
   -3   -5    7     -5.03      0.00
   -2   -5    7      1.70      0.00
   -1   -5    7      0.55      0.00
    0   -5    7      0.19      0.00
    1   -5    7     -0.15      0.00
    2   -5    7      2.77      0.00
    3   -5    7     -0.74      0.00
    4   -5    7     -2.49      0.00
    5   -5    7     -0.96      0.00
    6   -5    7     -1.23      0.00
    7   -5    7      1.44      0.00
    8   -5    7     -0.21      0.00
    9   -5    7     -0.36      0.00
   10   -5    7      0.11      0.00
  -12   -4    7     -0.26      0.00
  -11   -4    7     -0.38      0.00
  -10   -4    7      0.45      0.00
   -9   -4    7     -0.36      0.00
   -8   -4    7     -0.35      0.00
   -7   -4    7     -1.31      0.00
   -6   -4    7     -0.63      0.00
   -5   -4    7      0.83      0.00
   -4   -4    7      2.72      0.00
   -3   -4    7     -4.07      0.00
   -2   -4    7      2.04      0.00
   -1   -4    7      2.37      0.00
    0   -4    7     -2.40      0.00
    1   -4    7     -3.51      0.00
    2   -4    7      2.42      0.00
    3   -4    7      1.60      0.00
    4   -4    7      0.12      0.00
    5   -4    7     -0.20      0.00
    6   -4    7     -2.00      0.00
    7   -4    7      0.45      0.00
    8   -4    7     -0.34      0.00
    9   -4    7     -0.15      0.00
   10   -4    7      0.20      0.00
  -12   -3    7     -0.36      0.00
  -11   -3    7     -0.25      0.00
  -10   -3    7      0.36      0.00
   -9   -3    7     -0.04      0.00
   -8   -3    7      0.01      0.00
   -7   -3    7     -1.53      0.00
   -6   -3    7     -0.91      0.00
   -5   -3    7     -0.48      0.00
   -4   -3    7      2.76      0.00
   -3   -3    7     -3.09      0.00
   -2   -3    7      2.76      0.00
   -1   -3    7      5.87      0.00
    0   -3    7     -3.32      0.00
    1   -3    7     -6.76      0.00
    2   -3    7      0.00      0.00
    3   -3    7      1.93      0.00
    4   -3    7      2.37      0.00
    5   -3    7      1.32      0.00
    6   -3    7     -2.06      0.00
    7   -3    7     -0.48      0.00
    8   -3    7     -0.50      0.00
    9   -3    7      0.11      0.00
   10   -3    7      0.34      0.00
  -12   -2    7     -0.38      0.00
  -11   -2    7     -0.05      0.00
  -10   -2    7      0.25      0.00
   -9   -2    7      0.30      0.00
   -8   -2    7      0.36      0.00
   -7   -2    7     -1.47      0.00
   -6   -2    7     -0.85      0.00
   -5   -2    7     -1.55      0.00
   -4   -2    7      3.10      0.00
   -3   -2    7     -2.23      0.00
   -2   -2    7      3.53      0.00
   -1   -2    7     10.09      0.00
    0   -2    7     -2.18      0.00
    1   -2    7     -8.44      0.00
    2   -2    7     -3.62      0.00
    3   -2    7     -0.48      0.00
    4   -2    7      2.67      0.00
    5   -2    7      2.48      0.00
    6   -2    7     -1.55      0.00
    7   -2    7     -1.04      0.00
    8   -2    7     -0.61      0.00
    9   -2    7      0.21      0.00
   10   -2    7      0.39      0.00
  -12   -1    7     -0.40      0.00
  -11   -1    7      0.08      0.00
  -10   -1    7      0.06      0.00
   -9   -1    7      0.49      0.00
   -8   -1    7      0.58      0.00
   -7   -1    7     -1.07      0.00
   -6   -1    7     -0.42      0.00
   -5   -1    7     -2.23      0.00
   -4   -1    7      3.47      0.00
   -3   -1    7     -2.06      0.00
   -2   -1    7      3.43      0.00
   -1   -1    7     12.78      0.00
    0   -1    7     -0.24      0.00
    1   -1    7     -7.90      0.00
    2   -1    7     -6.53      0.00
    3   -1    7     -4.32      0.00
    4   -1    7      0.81      0.00
    5   -1    7      2.45      0.00
    6   -1    7     -0.88      0.00
    7   -1    7     -1.13      0.00
    8   -1    7     -0.55      0.00
    9   -1    7      0.06      0.00
   10   -1    7      0.28      0.00
  -12    0    7     -0.46      0.00
  -11    0    7      0.12      0.00
  -10    0    7     -0.14      0.00
   -9    0    7      0.47      0.00
   -8    0    7      0.56      0.00
   -7    0    7     -0.47      0.00
   -6    0    7      0.20      0.00
   -5    0    7     -2.59      0.00
   -4    0    7      3.45      0.00
   -3    0    7     -2.97      0.00
   -2    0    7      1.81      0.00
   -1    0    7     12.01      0.00
    0    0    7      0.53      0.00
    1    0    7     -5.65      0.00
    2    0    7     -6.94      0.00
    3    0    7     -7.03      0.00
    4    0    7     -1.73      0.00
    5    0    7      1.43      0.00
    6    0    7     -0.28      0.00
    7    0    7     -0.75      0.00
    8    0    7     -0.16      0.00
    9    0    7     -0.20      0.00
   10    0    7      0.04      0.00
  -12    1    7     -0.57      0.00
  -11    1    7      0.13      0.00
  -10    1    7     -0.23      0.00
   -9    1    7      0.33      0.00
   -8    1    7      0.28      0.00
   -7    1    7      0.09      0.00
   -6    1    7      0.82      0.00
   -5    1    7     -2.53      0.00
   -4    1    7      3.06      0.00
   -3    1    7     -4.55      0.00
   -2    1    7     -0.73      0.00
   -1    1    7      7.84      0.00
    0    1    7     -0.78      0.00
    1    1    7     -2.93      0.00
    2    1    7     -4.59      0.00
    3    1    7     -6.75      0.00
    4    1    7     -2.95      0.00
    5    1    7      0.41      0.00
    6    1    7      0.29      0.00
    7    1    7     -0.07      0.00
    8    1    7      0.53      0.00
    9    1    7     -0.33      0.00
  -12    2    7     -0.61      0.00
  -11    2    7      0.18      0.00
  -10    2    7     -0.17      0.00
   -9    2    7      0.15      0.00
   -8    2    7     -0.21      0.00
   -7    2    7      0.44      0.00
   -6    2    7      1.27      0.00
   -5    2    7     -1.86      0.00
   -4    2    7      2.75      0.00
   -3    2    7     -5.73      0.00
   -2    2    7     -2.49      0.00
   -1    2    7      2.62      0.00
    0    2    7     -3.26      0.00
    1    2    7     -0.87      0.00
    2    2    7     -0.85      0.00
    3    2    7     -3.70      0.00
    4    2    7     -1.97      0.00
    5    2    7      0.27      0.00
    6    2    7      0.98      0.00
    7    2    7      0.65      0.00
    8    2    7      1.30      0.00
    9    2    7     -0.26      0.00
  -12    3    7     -0.51      0.00
  -11    3    7      0.26      0.00
  -10    3    7     -0.03      0.00
   -9    3    7     -0.04      0.00
   -8    3    7     -0.81      0.00
   -7    3    7      0.43      0.00
   -6    3    7      1.37      0.00
   -5    3    7     -0.64      0.00
   -4    3    7      2.86      0.00
   -3    3    7     -5.66      0.00
   -2    3    7     -2.03      0.00
   -1    3    7     -0.82      0.00
    0    3    7     -4.95      0.00
    1    3    7      0.23      0.00
    2    3    7      2.33      0.00
    3    3    7      0.23      0.00
    4    3    7      0.44      0.00
    5    3    7      1.02      0.00
    6    3    7      1.69      0.00
    7    3    7      1.14      0.00
    8    3    7      1.84      0.00
    9    3    7     -0.04      0.00
  -12    4    7     -0.29      0.00
  -11    4    7      0.26      0.00
  -10    4    7      0.10      0.00
   -9    4    7     -0.14      0.00
   -8    4    7     -1.30      0.00
   -7    4    7      0.04      0.00
   -6    4    7      0.87      0.00
   -5    4    7      0.67      0.00
   -4    4    7      3.22      0.00
   -3    4    7     -4.48      0.00
   -2    4    7      0.53      0.00
   -1    4    7     -1.28      0.00
    0    4    7     -4.56      0.00
    1    4    7      0.68      0.00
    2    4    7      3.80      0.00
    3    4    7      3.00      0.00
    4    4    7      2.73      0.00
    5    4    7      1.92      0.00
    6    4    7      2.09      0.00
    7    4    7      1.17      0.00
    8    4    7      1.89      0.00
    9    4    7      0.18      0.00
  -12    5    7     -0.14      0.00
  -11    5    7      0.03      0.00
  -10    5    7      0.16      0.00
   -9    5    7      0.01      0.00
   -8    5    7     -1.41      0.00
   -7    5    7     -0.50      0.00
   -6    5    7     -0.18      0.00
   -5    5    7      1.58      0.00
   -4    5    7      3.38      0.00
   -3    5    7     -3.03      0.00
   -2    5    7      3.67      0.00
   -1    5    7      0.14      0.00
    0    5    7     -2.52      0.00
    1    5    7      0.84      0.00
    2    5    7      3.61      0.00
    3    5    7      3.78      0.00
    4    5    7      3.73      0.00
    5    5    7      2.21      0.00
    6    5    7      1.89      0.00
    7    5    7      0.75      0.00
    8    5    7      1.45      0.00
    9    5    7      0.24      0.00
  -12    6    7     -0.21      0.00
  -11    6    7     -0.42      0.00
  -10    6    7      0.15      0.00
   -9    6    7      0.45      0.00
   -8    6    7     -0.98      0.00
   -7    6    7     -0.78      0.00
   -6    6    7     -1.31      0.00
   -5    6    7      1.96      0.00
   -4    6    7      3.08      0.00
   -3    6    7     -2.02      0.00
   -2    6    7      5.72      0.00
   -1    6    7      1.49      0.00
    0    6    7     -0.27      0.00
    1    6    7      0.76      0.00
    2    6    7      2.59      0.00
    3    6    7      3.01      0.00
    4    6    7      3.36      0.00
    5    6    7      1.74      0.00
    6    6    7      1.16      0.00
    7    6    7      0.11      0.00
    8    6    7      0.73      0.00
  -11    7    7     -0.87      0.00
  -10    7    7      0.08      0.00
   -9    7    7      0.99      0.00
   -8    7    7     -0.20      0.00
   -7    7    7     -0.53      0.00
   -6    7    7     -1.89      0.00
   -5    7    7      2.07      0.00
   -4    7    7      2.44      0.00
   -3    7    7     -1.57      0.00
   -2    7    7      6.10      0.00
   -1    7    7      1.69      0.00
    0    7    7      1.15      0.00
    1    7    7      0.40      0.00
    2    7    7      1.53      0.00
    3    7    7      1.62      0.00
    4    7    7      2.30      0.00
    5    7    7      1.01      0.00
    6    7    7      0.36      0.00
    7    7    7     -0.38      0.00
    8    7    7      0.10      0.00
  -11    8    7     -1.06      0.00
  -10    8    7     -0.02      0.00
   -9    8    7      1.34      0.00
   -8    8    7      0.49      0.00
   -7    8    7      0.13      0.00
   -6    8    7     -1.69      0.00
   -5    8    7      2.13      0.00
   -4    8    7      1.67      0.00
   -3    8    7     -1.44      0.00
   -2    8    7      5.27      0.00
   -1    8    7      1.05      0.00
    0    8    7      1.73      0.00
    1    8    7     -0.10      0.00
    2    8    7      0.79      0.00
    3    8    7      0.30      0.00
    4    8    7      1.30      0.00
    5    8    7      0.60      0.00
    6    8    7     -0.07      0.00
    7    8    7     -0.49      0.00
    8    8    7     -0.20      0.00
  -11    9    7     -0.90      0.00
  -10    9    7     -0.12      0.00
   -9    9    7      1.31      0.00
   -8    9    7      0.68      0.00
   -7    9    7      0.75      0.00
   -6    9    7     -1.06      0.00
   -5    9    7      2.12      0.00
   -4    9    7      0.82      0.00
   -3    9    7     -1.48      0.00
   -2    9    7      3.90      0.00
   -1    9    7      0.35      0.00
    0    9    7      1.97      0.00
    1    9    7     -0.49      0.00
    2    9    7      0.41      0.00
    3    9    7     -0.69      0.00
    4    9    7      0.69      0.00
    5    9    7      0.67      0.00
    6    9    7     -0.06      0.00
    7    9    7     -0.29      0.00
  -11   10    7     -0.55      0.00
  -10   10    7     -0.19      0.00
   -9   10    7      0.98      0.00
   -8   10    7      0.36      0.00
   -7   10    7      0.94      0.00
   -6   10    7     -0.54      0.00
   -5   10    7      1.92      0.00
   -4   10    7     -0.01      0.00
   -3   10    7     -1.58      0.00
   -2   10    7      2.37      0.00
   -1   10    7     -0.05      0.00
    0   10    7      2.09      0.00
    1   10    7     -0.69      0.00
    2   10    7      0.22      0.00
    3   10    7     -1.33      0.00
    4   10    7      0.39      0.00
    5   10    7      0.89      0.00
    6   10    7      0.13      0.00
    7   10    7     -0.07      0.00
  -10   11    7     -0.21      0.00
   -9   11    7      0.58      0.00
   -8   11    7     -0.13      0.00
   -7   11    7      0.68      0.00
   -6   11    7     -0.40      0.00
   -5   11    7      1.56      0.00
   -4   11    7     -0.62      0.00
   -3   11    7     -1.57      0.00
   -2   11    7      0.90      0.00
   -1   11    7     -0.27      0.00
    0   11    7      1.94      0.00
    1   11    7     -0.77      0.00
    2   11    7      0.12      0.00
    3   11    7     -1.61      0.00
    4   11    7      0.22      0.00
    5   11    7      0.91      0.00
    6   11    7      0.19      0.00
  -10   12    7     -0.15      0.00
   -9   12    7      0.30      0.00
   -8   12    7     -0.44      0.00
   -7   12    7      0.25      0.00
   -6   12    7     -0.54      0.00
   -5   12    7      1.16      0.00
   -4   12    7     -0.84      0.00
   -3   12    7     -1.24      0.00
   -2   12    7     -0.28      0.00
   -1   12    7     -0.47      0.00
    0   12    7      1.43      0.00
    1   12    7     -0.79      0.00
    2   12    7      0.08      0.00
    3   12    7     -1.50      0.00
    4   12    7      0.11      0.00
    5   12    7      0.63      0.00
    6   12    7      0.08      0.00
   -9   13    7      0.17      0.00
   -8   13    7     -0.48      0.00
   -7   13    7     -0.05      0.00
   -6   13    7     -0.61      0.00
   -5   13    7      0.80      0.00
   -4   13    7     -0.74      0.00
   -3   13    7     -0.63      0.00
   -2   13    7     -0.97      0.00
   -1   13    7     -0.58      0.00
    0   13    7      0.77      0.00
    1   13    7     -0.71      0.00
    2   13    7      0.09      0.00
    3   13    7     -1.11      0.00
    4   13    7      0.08      0.00
    5   13    7      0.26      0.00
   -8   14    7     -0.34      0.00
   -7   14    7     -0.10      0.00
   -6   14    7     -0.43      0.00
   -5   14    7      0.49      0.00
   -4   14    7     -0.57      0.00
   -3   14    7      0.03      0.00
   -2   14    7     -1.13      0.00
   -1   14    7     -0.48      0.00
    0   14    7      0.23      0.00
    1   14    7     -0.51      0.00
    2   14    7      0.08      0.00
    3   14    7     -0.64      0.00
    4   14    7      0.09      0.00
   -7   15    7     -0.01      0.00
   -6   15    7     -0.05      0.00
   -5   15    7      0.23      0.00
   -4   15    7     -0.46      0.00
   -3   15    7      0.49      0.00
   -2   15    7     -0.91      0.00
   -1   15    7     -0.24      0.00
    0   15    7     -0.09      0.00
    1   15    7     -0.28      0.00
    2   15    7      0.01      0.00
    3   15    7     -0.30      0.00
   -6   16    7      0.28      0.00
   -5   16    7      0.06      0.00
   -4   16    7     -0.37      0.00
   -3   16    7      0.70      0.00
   -2   16    7     -0.52      0.00
   -1   16    7      0.00      0.00
    0   16    7     -0.28      0.00
    1   16    7     -0.15      0.00
    2   16    7     -0.09      0.00
   -5   17    7      0.00      0.00
   -4   17    7     -0.24      0.00
   -3   17    7      0.68      0.00
   -2   17    7     -0.16      0.00
   -1   17    7      0.10      0.00
    0   17    7     -0.41      0.00
   -3  -19    8      0.39      0.00
    0  -19    8     -1.11      0.00
    1  -19    8     -0.89      0.00
    2  -19    8     -0.29      0.00
   -5  -18    8      0.06      0.00
   -4  -18    8     -0.05      0.00
   -3  -18    8      0.50      0.00
   -2  -18    8     -1.56      0.00
   -1  -18    8      2.00      0.00
    0  -18    8     -0.77      0.00
    1  -18    8     -0.24      0.00
    2  -18    8     -0.02      0.00
    3  -18    8      0.42      0.00
    4  -18    8     -0.47      0.00
   -6  -17    8      0.30      0.00
   -5  -17    8      0.01      0.00
   -4  -17    8      0.01      0.00
   -3  -17    8      0.70      0.00
   -2  -17    8     -2.25      0.00
   -1  -17    8      2.47      0.00
    0  -17    8     -0.13      0.00
    1  -17    8      0.80      0.00
    2  -17    8      0.35      0.00
    3  -17    8      0.45      0.00
    4  -17    8     -0.70      0.00
    5  -17    8     -0.14      0.00
   -7  -16    8     -0.08      0.00
   -6  -16    8      0.29      0.00
   -5  -16    8     -0.10      0.00
   -4  -16    8      0.11      0.00
   -3  -16    8      0.93      0.00
   -2  -16    8     -2.95      0.00
   -1  -16    8      2.59      0.00
    0  -16    8      0.09      0.00
    1  -16    8      1.37      0.00
    2  -16    8      0.36      0.00
    3  -16    8      0.27      0.00
    4  -16    8     -1.05      0.00
    5  -16    8     -0.40      0.00
    6  -16    8      0.26      0.00
   -8  -15    8      0.85      0.00
   -7  -15    8      0.05      0.00
   -6  -15    8      0.12      0.00
   -5  -15    8     -0.48      0.00
   -4  -15    8      0.10      0.00
   -3  -15    8      1.02      0.00
   -2  -15    8     -3.59      0.00
   -1  -15    8      2.36      0.00
    0  -15    8     -0.43      0.00
    1  -15    8      1.03      0.00
    2  -15    8     -0.11      0.00
    3  -15    8      0.07      0.00
    4  -15    8     -1.32      0.00
    5  -15    8     -0.75      0.00
    6  -15    8      0.20      0.00
   -8  -14    8      1.15      0.00
   -7  -14    8     -0.01      0.00
   -6  -14    8     -0.34      0.00
   -5  -14    8     -1.12      0.00
   -4  -14    8     -0.03      0.00
   -3  -14    8      0.95      0.00
   -2  -14    8     -3.93      0.00
   -1  -14    8      2.16      0.00
    0  -14    8     -1.25      0.00
    1  -14    8      0.21      0.00
    2  -14    8     -0.67      0.00
    3  -14    8      0.27      0.00
    4  -14    8     -1.13      0.00
    5  -14    8     -0.93      0.00
    6  -14    8     -0.02      0.00
    7  -14    8      0.08      0.00
   -9  -13    8     -0.07      0.00
   -8  -13    8      1.18      0.00
   -7  -13    8     -0.20      0.00
   -6  -13    8     -0.93      0.00
   -5  -13    8     -1.67      0.00
   -4  -13    8      0.03      0.00
   -3  -13    8      1.00      0.00
   -2  -13    8     -3.66      0.00
   -1  -13    8      2.44      0.00
    0  -13    8     -1.67      0.00
    1  -13    8     -0.34      0.00
    2  -13    8     -0.84      0.00
    3  -13    8      1.03      0.00
    4  -13    8     -0.30      0.00
    5  -13    8     -0.71      0.00
    6  -13    8     -0.27      0.00
    7  -13    8     -0.09      0.00
   -9  -12    8     -0.02      0.00
   -8  -12    8      1.15      0.00
   -7  -12    8     -0.22      0.00
   -6  -12    8     -1.29      0.00
   -5  -12    8     -1.77      0.00
   -4  -12    8      0.47      0.00
   -3  -12    8      1.33      0.00
   -2  -12    8     -2.77      0.00
   -1  -12    8      3.16      0.00
    0  -12    8     -1.44      0.00
    1  -12    8     -0.32      0.00
    2  -12    8     -0.71      0.00
    3  -12    8      1.92      0.00
    4  -12    8      0.84      0.00
    5  -12    8     -0.11      0.00
    6  -12    8     -0.47      0.00
    7  -12    8     -0.31      0.00
    8  -12    8      0.05      0.00
  -10  -11    8     -0.44      0.00
   -9  -11    8      0.06      0.00
   -8  -11    8      1.21      0.00
   -7  -11    8      0.06      0.00
   -6  -11    8     -1.33      0.00
   -5  -11    8     -1.45      0.00
   -4  -11    8      1.02      0.00
   -3  -11    8      1.65      0.00
   -2  -11    8     -1.84      0.00
   -1  -11    8      3.76      0.00
    0  -11    8     -0.83      0.00
    1  -11    8     -0.05      0.00
    2  -11    8     -0.80      0.00
    3  -11    8      2.14      0.00
    4  -11    8      1.61      0.00
    5  -11    8      0.58      0.00
    6  -11    8     -0.57      0.00
    7  -11    8     -0.52      0.00
    8  -11    8     -0.20      0.00
  -10  -10    8     -0.54      0.00
   -9  -10    8      0.17      0.00
   -8  -10    8      1.30      0.00
   -7  -10    8      0.40      0.00
   -6  -10    8     -1.31      0.00
   -5  -10    8     -1.10      0.00
   -4  -10    8      1.22      0.00
   -3  -10    8      1.47      0.00
   -2  -10    8     -1.65      0.00
   -1  -10    8      3.66      0.00
    0  -10    8     -0.16      0.00
    1  -10    8      0.28      0.00
    2  -10    8     -1.31      0.00
    3  -10    8      1.24      0.00
    4  -10    8      1.43      0.00
    5  -10    8      1.05      0.00
    6  -10    8     -0.50      0.00
    7  -10    8     -0.53      0.00
    8  -10    8     -0.53      0.00
  -11   -9    8     -0.37      0.00
  -10   -9    8     -0.41      0.00
   -9   -9    8      0.25      0.00
   -8   -9    8      1.19      0.00
   -7   -9    8      0.46      0.00
   -6   -9    8     -1.48      0.00
   -5   -9    8     -0.95      0.00
   -4   -9    8      0.93      0.00
   -3   -9    8      0.71      0.00
   -2   -9    8     -2.47      0.00
   -1   -9    8      2.79      0.00
    0   -9    8      0.58      0.00
    1   -9    8      0.90      0.00
    2   -9    8     -1.75      0.00
    3   -9    8     -0.42      0.00
    4   -9    8      0.25      0.00
    5   -9    8      1.11      0.00
    6   -9    8     -0.21      0.00
    7   -9    8     -0.14      0.00
    8   -9    8     -0.68      0.00
    9   -9    8      0.17      0.00
  -11   -8    8     -0.34      0.00
  -10   -8    8     -0.06      0.00
   -9   -8    8      0.22      0.00
   -8   -8    8      0.83      0.00
   -7   -8    8      0.22      0.00
   -6   -8    8     -1.71      0.00
   -5   -8    8     -0.78      0.00
   -4   -8    8      0.64      0.00
   -3   -8    8     -0.04      0.00
   -2   -8    8     -3.83      0.00
   -1   -8    8      1.57      0.00
    0   -8    8      1.45      0.00
    1   -8    8      2.10      0.00
    2   -8    8     -1.33      0.00
    3   -8    8     -1.94      0.00
    4   -8    8     -1.51      0.00
    5   -8    8      0.66      0.00
    6   -8    8      0.11      0.00
    7   -8    8      0.62      0.00
    8   -8    8     -0.50      0.00
    9   -8    8     -0.03      0.00
  -11   -7    8     -0.36      0.00
  -10   -7    8      0.30      0.00
   -9   -7    8      0.05      0.00
   -8   -7    8      0.38      0.00
   -7   -7    8     -0.09      0.00
   -6   -7    8     -1.69      0.00
   -5   -7    8     -0.28      0.00
   -4   -7    8      0.83      0.00
   -3   -7    8     -0.07      0.00
   -2   -7    8     -4.99      0.00
   -1   -7    8      0.51      0.00
    0   -7    8      2.11      0.00
    1   -7    8      3.52      0.00
    2   -7    8      0.18      0.00
    3   -7    8     -2.46      0.00
    4   -7    8     -3.20      0.00
    5   -7    8     -0.30      0.00
    6   -7    8      0.07      0.00
    7   -7    8      1.36      0.00
    8   -7    8     -0.11      0.00
    9   -7    8     -0.25      0.00
  -11   -6    8     -0.47      0.00
  -10   -6    8      0.49      0.00
   -9   -6    8     -0.24      0.00
   -8   -6    8      0.07      0.00
   -7   -6    8     -0.27      0.00
   -6   -6    8     -1.38      0.00
   -5   -6    8      0.41      0.00
   -4   -6    8      1.43      0.00
   -3   -6    8      0.74      0.00
   -2   -6    8     -5.63      0.00
   -1   -6    8     -0.15      0.00
    0   -6    8      1.96      0.00
    1   -6    8      4.17      0.00
    2   -6    8      2.14      0.00
    3   -6    8     -1.67      0.00
    4   -6    8     -4.08      0.00
    5   -6    8     -1.39      0.00
    6   -6    8     -0.51      0.00
    7   -6    8      1.65      0.00
    8   -6    8      0.21      0.00
    9   -6    8     -0.44      0.00
  -12   -5    8      0.27      0.00
  -11   -5    8     -0.58      0.00
  -10   -5    8      0.48      0.00
   -9   -5    8     -0.50      0.00
   -8   -5    8      0.03      0.00
   -7   -5    8     -0.40      0.00
   -6   -5    8     -1.08      0.00
   -5   -5    8      0.75      0.00
   -4   -5    8      1.86      0.00
   -3   -5    8      1.92      0.00
   -2   -5    8     -5.90      0.00
   -1   -5    8     -0.20      0.00
    0   -5    8      0.86      0.00
    1   -5    8      3.18      0.00
    2   -5    8      3.40      0.00
    3   -5    8     -0.01      0.00
    4   -5    8     -3.67      0.00
    5   -5    8     -1.94      0.00
    6   -5    8     -1.37      0.00
    7   -5    8      1.35      0.00
    8   -5    8      0.31      0.00
    9   -5    8     -0.51      0.00
  -12   -4    8      0.18      0.00
  -11   -4    8     -0.58      0.00
  -10   -4    8      0.38      0.00
   -9   -4    8     -0.58      0.00
   -8   -4    8      0.28      0.00
   -7   -4    8     -0.59      0.00
   -6   -4    8     -1.06      0.00
   -5   -4    8      0.33      0.00
   -4   -4    8      1.71      0.00
   -3   -4    8      2.91      0.00
   -2   -4    8     -6.03      0.00
   -1   -4    8      0.78      0.00
    0   -4    8     -0.39      0.00
    1   -4    8      0.72      0.00
    2   -4    8      3.00      0.00
    3   -4    8      1.48      0.00
    4   -4    8     -2.17      0.00
    5   -4    8     -1.43      0.00
    6   -4    8     -1.91      0.00
    7   -4    8      0.71      0.00
    8   -4    8      0.19      0.00
    9   -4    8     -0.38      0.00
  -12   -3    8     -0.03      0.00
  -11   -3    8     -0.45      0.00
  -10   -3    8      0.28      0.00
   -9   -3    8     -0.45      0.00
   -8   -3    8      0.73      0.00
   -7   -3    8     -0.80      0.00
   -6   -3    8     -1.21      0.00
   -5   -3    8     -0.73      0.00
   -4   -3    8      1.16      0.00
   -3   -3    8      3.60      0.00
   -2   -3    8     -6.00      0.00
   -1   -3    8      3.16      0.00
    0   -3    8     -0.53      0.00
    1   -3    8     -2.02      0.00
    2   -3    8      0.89      0.00
    3   -3    8      1.63      0.00
    4   -3    8     -0.57      0.00
    5   -3    8      0.00      0.00
    6   -3    8     -1.74      0.00
    7   -3    8      0.06      0.00
    8   -3    8     -0.07      0.00
    9   -3    8     -0.19      0.00
  -12   -2    8     -0.33      0.00
  -11   -2    8     -0.29      0.00
  -10   -2    8      0.14      0.00
   -9   -2    8     -0.26      0.00
   -8   -2    8      1.21      0.00
   -7   -2    8     -0.85      0.00
   -6   -2    8     -1.18      0.00
   -5   -2    8     -1.89      0.00
   -4   -2    8      0.72      0.00
   -3   -2    8      4.11      0.00
   -2   -2    8     -5.75      0.00
   -1   -2    8      6.61      0.00
    0   -2    8      1.05      0.00
    1   -2    8     -3.61      0.00
    2   -2    8     -2.04      0.00
    3   -2    8     -0.03      0.00
    4   -2    8     -0.02      0.00
    5   -2    8      1.47      0.00
    6   -2    8     -0.99      0.00
    7   -2    8     -0.37      0.00
    8   -2    8     -0.39      0.00
    9   -2    8     -0.11      0.00
  -12   -1    8     -0.56      0.00
  -11   -1    8     -0.15      0.00
  -10   -1    8     -0.09      0.00
   -9   -1    8     -0.18      0.00
   -8   -1    8      1.51      0.00
   -7   -1    8     -0.66      0.00
   -6   -1    8     -0.77      0.00
   -5   -1    8     -2.76      0.00
   -4   -1    8      0.60      0.00
   -3   -1    8      4.35      0.00
   -2   -1    8     -5.55      0.00
   -1   -1    8      9.75      0.00
    0   -1    8      3.47      0.00
    1   -1    8     -3.49      0.00
    2   -1    8     -4.42      0.00
    3   -1    8     -2.76      0.00
    4   -1    8     -0.99      0.00
    5   -1    8      2.06      0.00
    6   -1    8     -0.15      0.00
    7   -1    8     -0.53      0.00
    8   -1    8     -0.59      0.00
    9   -1    8     -0.19      0.00
  -12    0    8     -0.65      0.00
  -11    0    8     -0.03      0.00
  -10    0    8     -0.30      0.00
   -9    0    8     -0.23      0.00
   -8    0    8      1.52      0.00
   -7    0    8     -0.33      0.00
   -6    0    8     -0.10      0.00
   -5    0    8     -3.24      0.00
   -4    0    8      0.62      0.00
   -3    0    8      3.99      0.00
   -2    0    8     -5.87      0.00
   -1    0    8     10.85      0.00
    0    0    8      4.91      0.00
    1    0    8     -2.31      0.00
    2    0    8     -5.23      0.00
    3    0    8     -5.04      0.00
    4    0    8     -2.76      0.00
    5    0    8      1.54      0.00
    6    0    8      0.38      0.00
    7    0    8     -0.50      0.00
    8    0    8     -0.54      0.00
    9    0    8     -0.29      0.00
  -12    1    8     -0.63      0.00
  -11    1    8      0.12      0.00
  -10    1    8     -0.35      0.00
   -9    1    8     -0.27      0.00
   -8    1    8      1.27      0.00
   -7    1    8      0.01      0.00
   -6    1    8      0.59      0.00
   -5    1    8     -3.31      0.00
   -4    1    8      0.60      0.00
   -3    1    8      2.90      0.00
   -2    1    8     -6.79      0.00
   -1    1    8      9.14      0.00
    0    1    8      4.07      0.00
    1    1    8     -1.23      0.00
    2    1    8     -4.40      0.00
    3    1    8     -5.59      0.00
    4    1    8     -4.01      0.00
    5    1    8      0.50      0.00
    6    1    8      0.60      0.00
    7    1    8     -0.34      0.00
    8    1    8     -0.19      0.00
    9    1    8     -0.23      0.00
  -12    2    8     -0.59      0.00
  -11    2    8      0.28      0.00
  -10    2    8     -0.21      0.00
   -9    2    8     -0.22      0.00
   -8    2    8      0.86      0.00
   -7    2    8      0.25      0.00
   -6    2    8      1.10      0.00
   -5    2    8     -2.87      0.00
   -4    2    8      0.68      0.00
   -3    2    8      1.51      0.00
   -2    2    8     -7.62      0.00
   -1    2    8      5.62      0.00
    0    2    8      1.40      0.00
    1    2    8     -0.94      0.00
    2    2    8     -2.65      0.00
    3    2    8     -4.20      0.00
    4    2    8     -3.79      0.00
    5    2    8     -0.14      0.00
    6    2    8      0.82      0.00
    7    2    8     -0.11      0.00
    8    2    8      0.28      0.00
    9    2    8     -0.01      0.00
  -12    3    8     -0.53      0.00
  -11    3    8      0.39      0.00
  -10    3    8     -0.03      0.00
   -9    3    8     -0.16      0.00
   -8    3    8      0.35      0.00
   -7    3    8      0.35      0.00
   -6    3    8      1.26      0.00
   -5    3    8     -1.89      0.00
   -4    3    8      1.07      0.00
   -3    3    8      0.47      0.00
   -2    3    8     -7.35      0.00
   -1    3    8      2.36      0.00
    0    3    8     -1.27      0.00
    1    3    8     -1.13      0.00
    2    3    8     -0.84      0.00
    3    3    8     -1.73      0.00
    4    3    8     -2.15      0.00
    5    3    8      0.11      0.00
    6    3    8      1.29      0.00
    7    3    8      0.22      0.00
    8    3    8      0.69      0.00
    9    3    8      0.25      0.00
  -12    4    8     -0.38      0.00
  -11    4    8      0.39      0.00
  -10    4    8      0.05      0.00
   -9    4    8     -0.18      0.00
   -8    4    8     -0.21      0.00
   -7    4    8      0.23      0.00
   -6    4    8      0.87      0.00
   -5    4    8     -0.69      0.00
   -4    4    8      1.73      0.00
   -3    4    8      0.10      0.00
   -2    4    8     -5.57      0.00
   -1    4    8      0.83      0.00
    0    4    8     -2.26      0.00
    1    4    8     -1.06      0.00
    2    4    8      0.52      0.00
    3    4    8      0.65      0.00
    4    4    8     -0.02      0.00
    5    4    8      0.94      0.00
    6    4    8      1.89      0.00
    7    4    8      0.54      0.00
    8    4    8      0.88      0.00
    9    4    8      0.42      0.00
  -12    5    8     -0.16      0.00
  -11    5    8      0.26      0.00
  -10    5    8      0.00      0.00
   -9    5    8     -0.21      0.00
   -8    5    8     -0.62      0.00
   -7    5    8     -0.04      0.00
   -6    5    8     -0.16      0.00
   -5    5    8      0.25      0.00
   -4    5    8      2.30      0.00
   -3    5    8      0.22      0.00
   -2    5    8     -2.85      0.00
   -1    5    8      0.94      0.00
    0    5    8     -1.37      0.00
    1    5    8     -0.48      0.00
    2    5    8      1.32      0.00
    3    5    8      2.14      0.00
    4    5    8      1.56      0.00
    5    5    8      1.59      0.00
    6    5    8      2.16      0.00
    7    5    8      0.69      0.00
    8    5    8      0.79      0.00
  -12    6    8      0.01      0.00
  -11    6    8     -0.03      0.00
  -10    6    8     -0.11      0.00
   -9    6    8     -0.06      0.00
   -8    6    8     -0.62      0.00
   -7    6    8     -0.21      0.00
   -6    6    8     -1.52      0.00
   -5    6    8      0.71      0.00
   -4    6    8      2.43      0.00
   -3    6    8      0.46      0.00
   -2    6    8     -0.18      0.00
   -1    6    8      1.55      0.00
    0    6    8      0.31      0.00
    1    6    8      0.20      0.00
    2    6    8      1.61      0.00
    3    6    8      2.56      0.00
    4    6    8      2.07      0.00
    5    6    8      1.61      0.00
    6    6    8      1.81      0.00
    7    6    8      0.54      0.00
    8    6    8      0.49      0.00
  -11    7    8     -0.39      0.00
  -10    7    8     -0.19      0.00
   -9    7    8      0.34      0.00
   -8    7    8     -0.17      0.00
   -7    7    8      0.02      0.00
   -6    7    8     -2.58      0.00
   -5    7    8      0.88      0.00
   -4    7    8      2.12      0.00
   -3    7    8      0.62      0.00
   -2    7    8      1.72      0.00
   -1    7    8      1.66      0.00
    0    7    8      1.63      0.00
    1    7    8      0.45      0.00
    2    7    8      1.50      0.00
    3    7    8      2.18      0.00
    4    7    8      1.69      0.00
    5    7    8      1.13      0.00
    6    7    8      1.04      0.00
    7    7    8      0.20      0.00
    8    7    8      0.15      0.00
  -11    8    8     -0.66      0.00
  -10    8    8     -0.26      0.00
   -9    8    8      0.78      0.00
   -8    8    8      0.45      0.00
   -7    8    8      0.65      0.00
   -6    8    8     -2.88      0.00
   -5    8    8      1.11      0.00
   -4    8    8      1.51      0.00
   -3    8    8      0.60      0.00
   -2    8    8      2.66      0.00
   -1    8    8      1.11      0.00
    0    8    8      2.27      0.00
    1    8    8      0.19      0.00
    2    8    8      1.16      0.00
    3    8    8      1.37      0.00
    4    8    8      0.93      0.00
    5    8    8      0.69      0.00
    6    8    8      0.38      0.00
    7    8    8     -0.06      0.00
  -11    9    8     -0.69      0.00
  -10    9    8     -0.33      0.00
   -9    9    8      1.00      0.00
   -8    9    8      0.78      0.00
   -7    9    8      1.33      0.00
   -6    9    8     -2.48      0.00
   -5    9    8      1.52      0.00
   -4    9    8      0.79      0.00
   -3    9    8      0.37      0.00
   -2    9    8      2.72      0.00
   -1    9    8      0.28      0.00
    0    9    8      2.50      0.00
    1    9    8     -0.23      0.00
    2    9    8      0.79      0.00
    3    9    8      0.45      0.00
    4    9    8      0.21      0.00
    5    9    8      0.60      0.00
    6    9    8      0.17      0.00
    7    9    8     -0.11      0.00
  -10   10    8     -0.41      0.00
   -9   10    8      0.88      0.00
   -8   10    8      0.59      0.00
   -7   10    8      1.65      0.00
   -6   10    8     -1.92      0.00
   -5   10    8      1.93      0.00
   -4   10    8      0.06      0.00
   -3   10    8     -0.05      0.00
   -2   10    8      2.14      0.00
   -1   10    8     -0.49      0.00
    0   10    8      2.57      0.00
    1   10    8     -0.49      0.00
    2   10    8      0.53      0.00
    3   10    8     -0.37      0.00
    4   10    8     -0.29      0.00
    5   10    8      0.74      0.00
    6   10    8      0.27      0.00
  -10   11    8     -0.45      0.00
   -9   11    8      0.58      0.00
   -8   11    8      0.08      0.00
   -7   11    8      1.47      0.00
   -6   11    8     -1.68      0.00
   -5   11    8      2.08      0.00
   -4   11    8     -0.54      0.00
   -3   11    8     -0.43      0.00
   -2   11    8      1.24      0.00
   -1   11    8     -1.08      0.00
    0   11    8      2.44      0.00
    1   11    8     -0.60      0.00
    2   11    8      0.37      0.00
    3   11    8     -0.90      0.00
    4   11    8     -0.57      0.00
    5   11    8      0.81      0.00
    6   11    8      0.36      0.00
   -9   12    8      0.33      0.00
   -8   12    8     -0.36      0.00
   -7   12    8      1.02      0.00
   -6   12    8     -1.81      0.00
   -5   12    8      1.87      0.00
   -4   12    8     -0.91      0.00
   -3   12    8     -0.54      0.00
   -2   12    8      0.40      0.00
   -1   12    8     -1.44      0.00
    0   12    8      2.01      0.00
    1   12    8     -0.65      0.00
    2   12    8      0.28      0.00
    3   12    8     -1.04      0.00
    4   12    8     -0.62      0.00
    5   12    8      0.66      0.00
   -9   13    8      0.23      0.00
   -8   13    8     -0.51      0.00
   -7   13    8      0.64      0.00
   -6   13    8     -1.94      0.00
   -5   13    8      1.47      0.00
   -4   13    8     -1.05      0.00
   -3   13    8     -0.36      0.00
   -2   13    8     -0.14      0.00
   -1   13    8     -1.52      0.00
    0   13    8      1.40      0.00
    1   13    8     -0.65      0.00
    2   13    8      0.23      0.00
    3   13    8     -0.84      0.00
    4   13    8     -0.48      0.00
   -8   14    8     -0.43      0.00
   -7   14    8      0.49      0.00
   -6   14    8     -1.70      0.00
   -5   14    8      1.10      0.00
   -4   14    8     -1.03      0.00
   -3   14    8     -0.08      0.00
   -2   14    8     -0.36      0.00
   -1   14    8     -1.32      0.00
    0   14    8      0.84      0.00
    1   14    8     -0.54      0.00
    2   14    8      0.21      0.00
    3   14    8     -0.48      0.00
   -7   15    8      0.49      0.00
   -6   15    8     -1.06      0.00
   -5   15    8      0.89      0.00
   -4   15    8     -0.89      0.00
   -3   15    8      0.14      0.00
   -2   15    8     -0.35      0.00
   -1   15    8     -0.95      0.00
    0   15    8      0.45      0.00
    1   15    8     -0.33      0.00
    2   15    8      0.18      0.00
   -6   16    8     -0.36      0.00
   -5   16    8      0.77      0.00
   -4   16    8     -0.64      0.00
   -3   16    8      0.27      0.00
   -2   16    8     -0.18      0.00
   -1   16    8     -0.54      0.00
    0   16    8      0.20      0.00
    1   16    8     -0.16      0.00
   -3   17    8      0.32      0.00
   -2   17    8      0.07      0.00
   -3  -19    9      0.24      0.00
   -2  -19    9     -0.32      0.00
   -1  -19    9      0.21      0.00
    0  -19    9     -0.16      0.00
    1  -19    9     -0.75      0.00
    2  -19    9     -0.58      0.00
   -5  -18    9      0.19      0.00
   -4  -18    9     -0.62      0.00
   -3  -18    9      0.44      0.00
   -1  -18    9      0.27      0.00
    0  -18    9     -0.08      0.00
    1  -18    9     -0.48      0.00
    2  -18    9     -0.44      0.00
    3  -18    9      0.52      0.00
   -6  -17    9      0.22      0.00
   -5  -17    9      0.35      0.00
   -4  -17    9     -0.72      0.00
   -3  -17    9      0.81      0.00
   -2  -17    9     -1.44      0.00
   -1  -17    9      0.26      0.00
    0  -17    9      0.28      0.00
    1  -17    9      0.39      0.00
    2  -17    9      0.09      0.00
    3  -17    9      0.75      0.00
    4  -17    9     -0.13      0.00
   -7  -16    9      0.02      0.00
   -6  -16    9      0.51      0.00
   -5  -16    9      0.60      0.00
   -4  -16    9     -0.68      0.00
   -3  -16    9      1.37      0.00
   -2  -16    9     -2.05      0.00
   -1  -16    9      0.15      0.00
    0  -16    9      0.54      0.00
    1  -16    9      1.21      0.00
    2  -16    9      0.51      0.00
    3  -16    9      0.74      0.00
    4  -16    9     -0.27      0.00
    5  -16    9     -0.67      0.00
   -8  -15    9      0.43      0.00
   -7  -15    9      0.40      0.00
   -6  -15    9      0.84      0.00
   -5  -15    9      0.63      0.00
   -4  -15    9     -0.77      0.00
   -3  -15    9      1.85      0.00
   -2  -15    9     -2.65      0.00
   -1  -15    9     -0.05      0.00
    0  -15    9      0.39      0.00
    1  -15    9      1.32      0.00
    2  -15    9      0.34      0.00
    3  -15    9      0.40      0.00
    4  -15    9     -0.59      0.00
    5  -15    9     -1.10      0.00
    6  -15    9      0.08      0.00
   -8  -14    9      0.63      0.00
   -7  -14    9      0.60      0.00
   -6  -14    9      0.85      0.00
   -5  -14    9      0.14      0.00
   -4  -14    9     -1.24      0.00
   -3  -14    9      2.02      0.00
   -2  -14    9     -3.21      0.00
   -1  -14    9     -0.16      0.00
    0  -14    9     -0.02      0.00
    1  -14    9      0.76      0.00
    2  -14    9     -0.32      0.00
    3  -14    9      0.04      0.00
    4  -14    9     -0.77      0.00
    5  -14    9     -1.48      0.00
    6  -14    9     -0.01      0.00
    7  -14    9      0.22      0.00
   -9  -13    9     -0.51      0.00
   -8  -13    9      0.62      0.00
   -7  -13    9      0.53      0.00
   -6  -13    9      0.50      0.00
   -5  -13    9     -0.72      0.00
   -4  -13    9     -1.91      0.00
   -3  -13    9      1.99      0.00
   -2  -13    9     -3.47      0.00
   -1  -13    9      0.08      0.00
    0  -13    9     -0.27      0.00
    1  -13    9      0.14      0.00
    2  -13    9     -0.93      0.00
    3  -13    9      0.13      0.00
    4  -13    9     -0.40      0.00
    5  -13    9     -1.49      0.00
    6  -13    9     -0.15      0.00
    7  -13    9      0.03      0.00
   -9  -12    9     -0.53      0.00
   -8  -12    9      0.53      0.00
   -7  -12    9      0.44      0.00
   -6  -12    9      0.14      0.00
   -5  -12    9     -1.37      0.00
   -4  -12    9     -2.30      0.00
   -3  -12    9      2.15      0.00
   -2  -12    9     -3.15      0.00
   -1  -12    9      0.73      0.00
    0  -12    9     -0.07      0.00
    1  -12    9     -0.07      0.00
    2  -12    9     -1.21      0.00
    3  -12    9      0.75      0.00
    4  -12    9      0.59      0.00
    5  -12    9     -0.98      0.00
    6  -12    9     -0.25      0.00
    7  -12    9     -0.31      0.00
  -10  -11    9     -0.18      0.00
   -9  -11    9     -0.53      0.00
   -8  -11    9      0.54      0.00
   -7  -11    9      0.61      0.00
   -6  -11    9      0.09      0.00
   -5  -11    9     -1.44      0.00
   -4  -11    9     -2.20      0.00
   -3  -11    9      2.66      0.00
   -2  -11    9     -2.31      0.00
   -1  -11    9      1.48      0.00
    0  -11    9      0.42      0.00
    1  -11    9      0.05      0.00
    2  -11    9     -1.41      0.00
    3  -11    9      1.33      0.00
    4  -11    9      1.74      0.00
    5  -11    9     -0.08      0.00
    6  -11    9     -0.21      0.00
    7  -11    9     -0.68      0.00
    8  -11    9     -0.01      0.00
  -10  -10    9     -0.41      0.00
   -9  -10    9     -0.50      0.00
   -8  -10    9      0.66      0.00
   -7  -10    9      0.97      0.00
   -6  -10    9      0.23      0.00
   -5  -10    9     -1.14      0.00
   -4  -10    9     -1.99      0.00
   -3  -10    9      3.18      0.00
   -2  -10    9     -1.48      0.00
   -1  -10    9      1.80      0.00
    0  -10    9      0.87      0.00
    1  -10    9      0.26      0.00
    2  -10    9     -1.88      0.00
    3  -10    9      1.20      0.00
    4  -10    9      2.30      0.00
    5  -10    9      0.79      0.00
    6  -10    9      0.03      0.00
    7  -10    9     -0.86      0.00
    8  -10    9     -0.30      0.00
  -11   -9    9     -0.16      0.00
  -10   -9    9     -0.48      0.00
   -9   -9    9     -0.40      0.00
   -8   -9    9      0.72      0.00
   -7   -9    9      1.17      0.00
   -6   -9    9      0.18      0.00
   -5   -9    9     -0.94      0.00
   -4   -9    9     -2.16      0.00
   -3   -9    9      3.22      0.00
   -2   -9    9     -1.27      0.00
   -1   -9    9      1.34      0.00
    0   -9    9      1.17      0.00
    1   -9    9      0.63      0.00
    2   -9    9     -2.43      0.00
    3   -9    9      0.24      0.00
    4   -9    9      1.82      0.00
    5   -9    9      1.20      0.00
    6   -9    9      0.39      0.00
    7   -9    9     -0.65      0.00
    8   -9    9     -0.43      0.00
  -11   -8    9     -0.22      0.00
  -10   -8    9     -0.33      0.00
   -9   -8    9     -0.26      0.00
   -8   -8    9      0.60      0.00
   -7   -8    9      1.03      0.00
   -6   -8    9     -0.16      0.00
   -5   -8    9     -0.94      0.00
   -4   -8    9     -2.70      0.00
   -3   -8    9      2.86      0.00
   -2   -8    9     -1.77      0.00
   -1   -8    9      0.16      0.00
    0   -8    9      1.38      0.00
    1   -8    9      1.48      0.00
    2   -8    9     -2.33      0.00
    3   -8    9     -0.89      0.00
    4   -8    9      0.45      0.00
    5   -8    9      0.87      0.00
    6   -8    9      0.62      0.00
    7   -8    9     -0.13      0.00
    8   -8    9     -0.26      0.00
    9   -8    9      0.05      0.00
  -11   -7    9     -0.29      0.00
  -10   -7    9     -0.07      0.00
   -9   -7    9     -0.21      0.00
   -8   -7    9      0.31      0.00
   -7   -7    9      0.69      0.00
   -6   -7    9     -0.50      0.00
   -5   -7    9     -0.77      0.00
   -4   -7    9     -3.07      0.00
   -3   -7    9      2.72      0.00
   -2   -7    9     -2.49      0.00
   -1   -7    9     -1.31      0.00
    0   -7    9      1.42      0.00
    1   -7    9      2.79      0.00
    2   -7    9     -1.05      0.00
    3   -7    9     -1.23      0.00
    4   -7    9     -1.09      0.00
    5   -7    9     -0.14      0.00
    6   -7    9      0.38      0.00
    7   -7    9      0.38      0.00
    8   -7    9      0.09      0.00
    9   -7    9     -0.03      0.00
  -11   -6    9     -0.35      0.00
  -10   -6    9      0.12      0.00
   -9   -6    9     -0.36      0.00
   -8   -6    9      0.02      0.00
   -7   -6    9      0.41      0.00
   -6   -6    9     -0.54      0.00
   -5   -6    9     -0.17      0.00
   -4   -6    9     -2.90      0.00
   -3   -6    9      3.29      0.00
   -2   -6    9     -2.91      0.00
   -1   -6    9     -2.61      0.00
    0   -6    9      0.96      0.00
    1   -6    9      3.85      0.00
    2   -6    9      1.04      0.00
    3   -6    9     -0.32      0.00
    4   -6    9     -2.01      0.00
    5   -6    9     -1.40      0.00
    6   -6    9     -0.41      0.00
    7   -6    9      0.51      0.00
    8   -6    9      0.37      0.00
    9   -6    9     -0.17      0.00
  -12   -5    9      0.47      0.00
  -11   -5    9     -0.31      0.00
  -10   -5    9      0.21      0.00
   -9   -5    9     -0.67      0.00
   -8   -5    9     -0.13      0.00
   -7   -5    9      0.25      0.00
   -6   -5    9     -0.33      0.00
   -5   -5    9      0.58      0.00
   -4   -5    9     -2.43      0.00
   -3   -5    9      4.48      0.00
   -2   -5    9     -2.93      0.00
   -1   -5    9     -3.42      0.00
    0   -5    9     -0.13      0.00
    1   -5    9      3.75      0.00
    2   -5    9      2.75      0.00
    3   -5    9      1.39      0.00
    4   -5    9     -1.90      0.00
    5   -5    9     -2.27      0.00
    6   -5    9     -1.45      0.00
    7   -5    9      0.21      0.00
    8   -5    9      0.46      0.00
    9   -5    9     -0.28      0.00
  -12   -4    9      0.57      0.00
  -11   -4    9     -0.15      0.00
  -10   -4    9      0.27      0.00
   -9   -4    9     -0.96      0.00
   -8   -4    9     -0.06      0.00
   -7   -4    9      0.09      0.00
   -6   -4    9     -0.19      0.00
   -5   -4    9      0.92      0.00
   -4   -4    9     -2.21      0.00
   -3   -4    9      5.70      0.00
   -2   -4    9     -2.89      0.00
   -1   -4    9     -3.44      0.00
    0   -4    9     -1.39      0.00
    1   -4    9      2.32      0.00
    2   -4    9      3.00      0.00
    3   -4    9      2.80      0.00
    4   -4    9     -1.03      0.00
    5   -4    9     -2.29      0.00
    6   -4    9     -2.15      0.00
    7   -4    9     -0.24      0.00
    8   -4    9      0.37      0.00
    9   -4    9     -0.29      0.00
  -12   -3    9      0.42      0.00
  -11   -3    9      0.04      0.00
  -10   -3    9      0.35      0.00
   -9   -3    9     -1.05      0.00
   -8   -3    9      0.26      0.00
   -7   -3    9     -0.11      0.00
   -6   -3    9     -0.24      0.00
   -5   -3    9      0.53      0.00
   -4   -3    9     -2.52      0.00
   -3   -3    9      6.49      0.00
   -2   -3    9     -3.07      0.00
   -1   -3    9     -2.39      0.00
    0   -3    9     -1.80      0.00
    1   -3    9      0.43      0.00
    2   -3    9      1.62      0.00
    3   -3    9      2.92      0.00
    4   -3    9     -0.17      0.00
    5   -3    9     -1.52      0.00
    6   -3    9     -2.14      0.00
    7   -3    9     -0.52      0.00
    8   -3    9      0.21      0.00
    9   -3    9     -0.22      0.00
  -12   -2    9      0.01      0.00
  -11   -2    9      0.11      0.00
  -10   -2    9      0.38      0.00
   -9   -2    9     -1.00      0.00
   -8   -2    9      0.70      0.00
   -7   -2    9     -0.26      0.00
   -6   -2    9     -0.25      0.00
   -5   -2    9     -0.36      0.00
   -4   -2    9     -3.13      0.00
   -3   -2    9      6.81      0.00
   -2   -2    9     -3.45      0.00
   -1   -2    9     -0.27      0.00
    0   -2    9     -0.63      0.00
    1   -2    9     -0.61      0.00
    2   -2    9     -0.51      0.00
    3   -2    9      1.56      0.00
    4   -2    9     -0.06      0.00
    5   -2    9     -0.49      0.00
    6   -2    9     -1.47      0.00
    7   -2    9     -0.48      0.00
    8   -2    9      0.02      0.00
    9   -2    9     -0.22      0.00
  -12   -1    9     -0.41      0.00
  -11   -1    9      0.05      0.00
  -10   -1    9      0.28      0.00
   -9   -1    9     -0.98      0.00
   -8   -1    9      1.05      0.00
   -7   -1    9     -0.24      0.00
   -6   -1    9      0.08      0.00
   -5   -1    9     -1.27      0.00
   -4   -1    9     -3.61      0.00
   -3   -1    9      6.76      0.00
   -2   -1    9     -3.94      0.00
   -1   -1    9      2.30      0.00
    0   -1    9      1.75      0.00
    1   -1    9     -0.16      0.00
    2   -1    9     -2.18      0.00
    3   -1    9     -0.58      0.00
    4   -1    9     -0.92      0.00
    5   -1    9      0.13      0.00
    6   -1    9     -0.54      0.00
    7   -1    9     -0.20      0.00
    8   -1    9     -0.12      0.00
  -12    0    9     -0.58      0.00
  -11    0    9     -0.01      0.00
  -10    0    9      0.09      0.00
   -9    0    9     -1.06      0.00
   -8    0    9      1.15      0.00
   -7    0    9     -0.10      0.00
   -6    0    9      0.76      0.00
   -5    0    9     -1.91      0.00
   -4    0    9     -3.77      0.00
   -3    0    9      6.36      0.00
   -2    0    9     -4.56      0.00
   -1    0    9      4.17      0.00
    0    0    9      3.88      0.00
    1    0    9      1.16      0.00
    2    0    9     -2.73      0.00
    3    0    9     -2.44      0.00
    4    0    9     -2.31      0.00
    5    0    9      0.00      0.00
    6    0    9      0.15      0.00
    7    0    9      0.11      0.00
    8    0    9     -0.14      0.00
    9    0    9     -0.47      0.00
  -12    1    9     -0.47      0.00
  -11    1    9      0.07      0.00
  -10    1    9     -0.01      0.00
   -9    1    9     -1.12      0.00
   -8    1    9      1.01      0.00
   -7    1    9      0.04      0.00
   -6    1    9      1.58      0.00
   -5    1    9     -2.19      0.00
   -4    1    9     -3.59      0.00
   -3    1    9      5.56      0.00
   -2    1    9     -5.34      0.00
   -1    1    9      4.46      0.00
    0    1    9      4.30      0.00
    1    1    9      2.11      0.00
    2    1    9     -2.41      0.00
    3    1    9     -3.29      0.00
    4    1    9     -3.46      0.00
    5    1    9     -0.68      0.00
    6    1    9      0.41      0.00
    7    1    9      0.28      0.00
    8    1    9     -0.02      0.00
    9    1    9     -0.44      0.00
  -12    2    9     -0.27      0.00
  -11    2    9      0.27      0.00
  -10    2    9      0.10      0.00
   -9    2    9     -1.01      0.00
   -8    2    9      0.73      0.00
   -7    2    9      0.11      0.00
   -6    2    9      2.24      0.00
   -5    2    9     -2.09      0.00
   -4    2    9     -3.07      0.00
   -3    2    9      4.48      0.00
   -2    2    9     -6.03      0.00
   -1    2    9      3.23      0.00
    0    2    9      2.75      0.00
    1    2    9      1.93      0.00
    2    2    9     -1.85      0.00
    3    2    9     -3.04      0.00
    4    2    9     -3.74      0.00
    5    2    9     -1.33      0.00
    6    2    9      0.43      0.00
    7    2    9      0.30      0.00
    8    2    9      0.14      0.00
  -12    3    9     -0.16      0.00
  -11    3    9      0.48      0.00
  -10    3    9      0.31      0.00
   -9    3    9     -0.74      0.00
   -8    3    9      0.39      0.00
   -7    3    9      0.11      0.00
   -6    3    9      2.54      0.00
   -5    3    9     -1.63      0.00
   -4    3    9     -2.16      0.00
   -3    3    9      3.40      0.00
   -2    3    9     -6.20      0.00
   -1    3    9      1.48      0.00
    0    3    9      0.40      0.00
    1    3    9      1.03      0.00
    2    3    9     -1.39      0.00
    3    3    9     -2.01      0.00
    4    3    9     -2.98      0.00
    5    3    9     -1.39      0.00
    6    3    9      0.59      0.00
    7    3    9      0.35      0.00
    8    3    9      0.27      0.00
  -12    4    9     -0.14      0.00
  -11    4    9      0.59      0.00
  -10    4    9      0.43      0.00
   -9    4    9     -0.53      0.00
   -8    4    9     -0.03      0.00
   -7    4    9      0.03      0.00
   -6    4    9      2.32      0.00
   -5    4    9     -1.02      0.00
   -4    4    9     -0.99      0.00
   -3    4    9      2.56      0.00
   -2    4    9     -5.49      0.00
   -1    4    9      0.27      0.00
    0    4    9     -1.24      0.00
    1    4    9      0.38      0.00
    2    4    9     -0.94      0.00
    3    4    9     -0.63      0.00
    4    4    9     -1.53      0.00
    5    4    9     -0.76      0.00
    6    4    9      1.03      0.00
    7    4    9      0.57      0.00
    8    4    9      0.33      0.00
  -12    5    9     -0.08      0.00
  -11    5    9      0.59      0.00
  -10    5    9      0.37      0.00
   -9    5    9     -0.49      0.00
   -8    5    9     -0.50      0.00
   -7    5    9     -0.12      0.00
   -6    5    9      1.50      0.00
   -5    5    9     -0.55      0.00
   -4    5    9      0.11      0.00
   -3    5    9      1.99      0.00
   -2    5    9     -3.96      0.00
   -1    5    9      0.00      0.00
    0    5    9     -1.47      0.00
    1    5    9      0.53      0.00
    2    5    9     -0.33      0.00
    3    5    9      0.72      0.00
    4    5    9      0.01      0.00
    5    5    9      0.11      0.00
    6    5    9      1.44      0.00
    7    5    9      0.84      0.00
    8    5    9      0.35      0.00
  -11    6    9      0.51      0.00
  -10    6    9      0.22      0.00
   -9    6    9     -0.45      0.00
   -8    6    9     -0.79      0.00
   -7    6    9     -0.23      0.00
   -6    6    9      0.24      0.00
   -5    6    9     -0.43      0.00
   -4    6    9      0.81      0.00
   -3    6    9      1.62      0.00
   -2    6    9     -1.95      0.00
   -1    6    9      0.31      0.00
    0    6    9     -0.72      0.00
    1    6    9      1.16      0.00
    2    6    9      0.35      0.00
    3    6    9      1.74      0.00
    4    6    9      1.05      0.00
    5    6    9      0.66      0.00
    6    6    9      1.44      0.00
    7    6    9      0.92      0.00
  -11    7    9      0.35      0.00
  -10    7    9      0.10      0.00
   -9    7    9     -0.22      0.00
   -8    7    9     -0.65      0.00
   -7    7    9     -0.05      0.00
   -6    7    9     -0.98      0.00
   -5    7    9     -0.53      0.00
   -4    7    9      1.02      0.00
   -3    7    9      1.37      0.00
   -2    7    9      0.12      0.00
   -1    7    9      0.67      0.00
    0    7    9      0.20      0.00
    1    7    9      1.57      0.00
    2    7    9      0.76      0.00
    3    7    9      2.23      0.00
    4    7    9      1.36      0.00
    5    7    9      0.70      0.00
    6    7    9      0.95      0.00
    7    7    9      0.72      0.00
  -11    8    9      0.13      0.00
  -10    8    9      0.03      0.00
   -9    8    9      0.21      0.00
   -8    8    9     -0.11      0.00
   -7    8    9      0.50      0.00
   -6    8    9     -1.66      0.00
   -5    8    9     -0.51      0.00
   -4    8    9      0.84      0.00
   -3    8    9      1.11      0.00
   -2    8    9      1.83      0.00
   -1    8    9      0.74      0.00
    0    8    9      0.82      0.00
    1    8    9      1.45      0.00
    2    8    9      0.77      0.00
    3    8    9      2.12      0.00
    4    8    9      1.08      0.00
    5    8    9      0.46      0.00
    6    8    9      0.36      0.00
    7    8    9      0.40      0.00
  -11    9    9     -0.07      0.00
  -10    9    9     -0.03      0.00
   -9    9    9      0.60      0.00
   -8    9    9      0.45      0.00
   -7    9    9      1.22      0.00
   -6    9    9     -1.66      0.00
   -5    9    9     -0.13      0.00
   -4    9    9      0.49      0.00
   -3    9    9      0.69      0.00
   -2    9    9      2.79      0.00
   -1    9    9      0.46      0.00
    0    9    9      1.14      0.00
    1    9    9      1.00      0.00
    2    9    9      0.51      0.00
    3    9    9      1.54      0.00
    4    9    9      0.48      0.00
    5    9    9      0.28      0.00
    6    9    9      0.06      0.00
  -10   10    9     -0.12      0.00
   -9   10    9      0.70      0.00
   -8   10    9      0.64      0.00
   -7   10    9      1.73      0.00
   -6   10    9     -1.31      0.00
   -5   10    9      0.49      0.00
   -4   10    9      0.12      0.00
   -3   10    9      0.08      0.00
   -2   10    9      2.87      0.00
   -1   10    9     -0.10      0.00
    0   10    9      1.25      0.00
    1   10    9      0.58      0.00
    2   10    9      0.23      0.00
    3   10    9      0.75      0.00
    4   10    9     -0.11      0.00
    5   10    9      0.25      0.00
    6   10    9      0.09      0.00
  -10   11    9     -0.20      0.00
   -9   11    9      0.49      0.00
   -8   11    9      0.38      0.00
   -7   11    9      1.75      0.00
   -6   11    9     -1.13      0.00
   -5   11    9      1.00      0.00
   -4   11    9     -0.16      0.00
   -3   11    9     -0.50      0.00
   -2   11    9      2.32      0.00
   -1   11    9     -0.75      0.00
    0   11    9      1.16      0.00
    1   11    9      0.31      0.00
    2   11    9      0.08      0.00
    3   11    9      0.04      0.00
    4   11    9     -0.52      0.00
    5   11    9      0.27      0.00
   -9   12    9      0.20      0.00
   -8   12    9     -0.06      0.00
   -7   12    9      1.38      0.00
   -6   12    9     -1.37      0.00
   -5   12    9      1.08      0.00
   -4   12    9     -0.38      0.00
   -3   12    9     -0.81      0.00
   -2   12    9      1.62      0.00
   -1   12    9     -1.24      0.00
    0   12    9      0.89      0.00
    1   12    9      0.13      0.00
    2   12    9      0.03      0.00
    3   12    9     -0.40      0.00
    4   12    9     -0.63      0.00
   -8   13    9     -0.34      0.00
   -7   13    9      0.96      0.00
   -6   13    9     -1.77      0.00
   -5   13    9      0.79      0.00
   -4   13    9     -0.59      0.00
   -3   13    9     -0.80      0.00
   -2   13    9      1.06      0.00
   -1   13    9     -1.38      0.00
    0   13    9      0.53      0.00
    1   13    9     -0.01      0.00
    2   13    9      0.03      0.00
    3   13    9     -0.53      0.00
    4   13    9     -0.47      0.00
   -7   14    9      0.72      0.00
   -6   14    9     -1.83      0.00
   -5   14    9      0.45      0.00
   -4   14    9     -0.74      0.00
   -3   14    9     -0.65      0.00
   -2   14    9      0.67      0.00
   -1   14    9     -1.21      0.00
    0   14    9      0.22      0.00
    1   14    9     -0.07      0.00
    2   14    9      0.05      0.00
    3   14    9     -0.42      0.00
   -6   15    9     -1.36      0.00
   -5   15    9      0.38      0.00
   -4   15    9     -0.72      0.00
   -3   15    9     -0.47      0.00
   -2   15    9      0.37      0.00
   -1   15    9     -0.89      0.00
    0   15    9      0.05      0.00
    1   15    9     -0.03      0.00
   -5   16    9      0.50      0.00
   -4   16    9     -0.48      0.00
   -3   16    9     -0.28      0.00
   -2   16    9      0.18      0.00
   -1   16    9     -0.53      0.00
   -2  -19   10      0.37      0.00
   -1  -19   10     -0.34      0.00
    0  -19   10      0.04      0.00
    1  -19   10     -0.50      0.00
   -4  -18   10     -0.58      0.00
   -3  -18   10     -0.58      0.00
   -2  -18   10      0.33      0.00
   -1  -18   10     -0.55      0.00
    0  -18   10     -0.07      0.00
    1  -18   10     -0.66      0.00
    2  -18   10     -0.44      0.00
    3  -18   10     -0.01      0.00
   -6  -17   10     -0.38      0.00
   -5  -17   10      0.52      0.00
   -4  -17   10     -0.63      0.00
   -3  -17   10     -0.46      0.00
   -2  -17   10      0.22      0.00
   -1  -17   10     -0.88      0.00
    0  -17   10     -0.03      0.00
    1  -17   10     -0.27      0.00
    2  -17   10     -0.03      0.00
    3  -17   10      0.19      0.00
    4  -17   10      0.18      0.00
   -7  -16   10      0.12      0.00
   -6  -16   10     -0.24      0.00
   -5  -16   10      0.97      0.00
   -4  -16   10     -0.42      0.00
   -3  -16   10     -0.01      0.00
   -2  -16   10      0.12      0.00
   -1  -16   10     -1.29      0.00
    0  -16   10      0.06      0.00
    1  -16   10      0.39      0.00
    2  -16   10      0.66      0.00
    3  -16   10      0.41      0.00
    4  -16   10      0.22      0.00
    5  -16   10     -0.33      0.00
   -7  -15   10      0.47      0.00
   -6  -15   10      0.23      0.00
   -5  -15   10      1.49      0.00
   -4  -15   10     -0.18      0.00
   -3  -15   10      0.56      0.00
   -2  -15   10     -0.01      0.00
   -1  -15   10     -1.73      0.00
    0  -15   10      0.03      0.00
    1  -15   10      0.76      0.00
    2  -15   10      1.07      0.00
    3  -15   10      0.39      0.00
    4  -15   10      0.02      0.00
    5  -15   10     -0.72      0.00
   -8  -14   10      0.14      0.00
   -7  -14   10      0.71      0.00
   -6  -14   10      0.64      0.00
   -5  -14   10      1.62      0.00
   -4  -14   10     -0.36      0.00
   -3  -14   10      0.81      0.00
   -2  -14   10     -0.29      0.00
   -1  -14   10     -2.10      0.00
    0  -14   10     -0.12      0.00
    1  -14   10      0.59      0.00
    2  -14   10      0.88      0.00
    3  -14   10      0.10      0.00
    4  -14   10     -0.32      0.00
    5  -14   10     -1.21      0.00
    6  -14   10     -0.18      0.00
   -9  -13   10     -0.40      0.00
   -8  -13   10      0.02      0.00
   -7  -13   10      0.60      0.00
   -6  -13   10      0.65      0.00
   -5  -13   10      1.15      0.00
   -4  -13   10     -1.08      0.00
   -3  -13   10      0.56      0.00
   -2  -13   10     -0.66      0.00
   -1  -13   10     -2.26      0.00
    0  -13   10     -0.15      0.00
    1  -13   10      0.21      0.00
    2  -13   10      0.32      0.00
    3  -13   10     -0.17      0.00
    4  -13   10     -0.44      0.00
    5  -13   10     -1.55      0.00
    6  -13   10     -0.28      0.00
    7  -13   10     -0.02      0.00
   -9  -12   10     -0.38      0.00
   -8  -12   10     -0.18      0.00
   -7  -12   10      0.30      0.00
   -6  -12   10      0.42      0.00
   -5  -12   10      0.48      0.00
   -4  -12   10     -1.89      0.00
   -3  -12   10      0.15      0.00
   -2  -12   10     -0.78      0.00
   -1  -12   10     -2.08      0.00
    0  -12   10      0.13      0.00
    1  -12   10      0.08      0.00
    2  -12   10     -0.18      0.00
    3  -12   10     -0.10      0.00
    4  -12   10      0.01      0.00
    5  -12   10     -1.40      0.00
    6  -12   10     -0.30      0.00
    7  -12   10     -0.28      0.00
  -10  -11   10      0.11      0.00
   -9  -11   10     -0.38      0.00
   -8  -11   10     -0.28      0.00
   -7  -11   10      0.16      0.00
   -6  -11   10      0.36      0.00
   -5  -11   10      0.20      0.00
   -4  -11   10     -2.25      0.00
   -3  -11   10      0.01      0.00
   -2  -11   10     -0.33      0.00
   -1  -11   10     -1.61      0.00
    0  -11   10      0.63      0.00
    1  -11   10      0.31      0.00
    2  -11   10     -0.55      0.00
    3  -11   10      0.21      0.00
    4  -11   10      0.97      0.00
    5  -11   10     -0.69      0.00
    6  -11   10     -0.11      0.00
    7  -11   10     -0.61      0.00
  -10  -10   10     -0.06      0.00
   -9  -10   10     -0.38      0.00
   -8  -10   10     -0.21      0.00
   -7  -10   10      0.33      0.00
   -6  -10   10      0.58      0.00
   -5  -10   10      0.44      0.00
   -4  -10   10     -2.13      0.00
   -3  -10   10      0.15      0.00
   -2  -10   10      0.58      0.00
   -1  -10   10     -1.15      0.00
    0  -10   10      1.08      0.00
    1  -10   10      0.65      0.00
    2  -10   10     -1.06      0.00
    3  -10   10      0.22      0.00
    4  -10   10      1.85      0.00
    5  -10   10      0.32      0.00
    6  -10   10      0.37      0.00
    7  -10   10     -0.80      0.00
    8  -10   10     -0.23      0.00
  -11   -9   10      0.13      0.00
  -10   -9   10     -0.23      0.00
   -9   -9   10     -0.31      0.00
   -8   -9   10     -0.07      0.00
   -7   -9   10      0.58      0.00
   -6   -9   10      0.77      0.00
   -5   -9   10      0.78      0.00
   -4   -9   10     -2.05      0.00
   -3   -9   10      0.12      0.00
   -2   -9   10      1.43      0.00
   -1   -9   10     -1.05      0.00
    0   -9   10      1.32      0.00
    1   -9   10      0.99      0.00
    2   -9   10     -1.77      0.00
    3   -9   10     -0.47      0.00
    4   -9   10      2.00      0.00
    5   -9   10      1.09      0.00
    6   -9   10      1.01      0.00
    7   -9   10     -0.64      0.00
    8   -9   10     -0.43      0.00
  -11   -8   10      0.01      0.00
  -10   -8   10     -0.27      0.00
   -9   -8   10     -0.13      0.00
   -8   -8   10     -0.01      0.00
   -7   -8   10      0.64      0.00
   -6   -8   10      0.63      0.00
   -5   -8   10      0.87      0.00
   -4   -8   10     -2.38      0.00
   -3   -8   10     -0.39      0.00
   -2   -8   10      1.79      0.00
   -1   -8   10     -1.46      0.00
    0   -8   10      1.37      0.00
    1   -8   10      1.53      0.00
    2   -8   10     -2.18      0.00
    3   -8   10     -1.53      0.00
    4   -8   10      1.23      0.00
    5   -8   10      1.16      0.00
    6   -8   10      1.47      0.00
    7   -8   10     -0.19      0.00
    8   -8   10     -0.35      0.00
  -11   -7   10     -0.15      0.00
  -10   -7   10     -0.18      0.00
   -9   -7   10      0.06      0.00
   -8   -7   10     -0.10      0.00
   -7   -7   10      0.46      0.00
   -6   -7   10      0.22      0.00
   -5   -7   10      0.81      0.00
   -4   -7   10     -2.91      0.00
   -3   -7   10     -1.09      0.00
   -2   -7   10      1.75      0.00
   -1   -7   10     -2.24      0.00
    0   -7   10      1.24      0.00
    1   -7   10      2.42      0.00
    2   -7   10     -1.61      0.00
    3   -7   10     -2.07      0.00
    4   -7   10      0.07      0.00
    5   -7   10      0.44      0.00
    6   -7   10      1.37      0.00
    7   -7   10      0.22      0.00
    8   -7   10     -0.09      0.00
  -11   -6   10     -0.22      0.00
  -10   -6   10     -0.03      0.00
   -9   -6   10      0.09      0.00
   -8   -6   10     -0.31      0.00
   -7   -6   10      0.22      0.00
   -6   -6   10     -0.12      0.00
   -5   -6   10      1.00      0.00
   -4   -6   10     -3.13      0.00
   -3   -6   10     -1.34      0.00
   -2   -6   10      1.72      0.00
   -1   -6   10     -3.08      0.00
    0   -6   10      0.74      0.00
    1   -6   10      3.29      0.00
    2   -6   10     -0.03      0.00
    3   -6   10     -1.38      0.00
    4   -6   10     -0.60      0.00
    5   -6   10     -0.62      0.00
    6   -6   10      0.59      0.00
    7   -6   10      0.22      0.00
    8   -6   10      0.10      0.00
  -12   -5   10      0.16      0.00
  -11   -5   10     -0.10      0.00
  -10   -5   10      0.15      0.00
   -9   -5   10     -0.10      0.00
   -8   -5   10     -0.54      0.00
   -7   -5   10      0.05      0.00
   -6   -5   10     -0.19      0.00
   -5   -5   10      1.57      0.00
   -4   -5   10     -2.84      0.00
   -3   -5   10     -0.79      0.00
   -2   -5   10      2.00      0.00
   -1   -5   10     -3.68      0.00
    0   -5   10     -0.32      0.00
    1   -5   10      3.40      0.00
    2   -5   10      1.69      0.00
    3   -5   10      0.36      0.00
    4   -5   10     -0.27      0.00
    5   -5   10     -1.41      0.00
    6   -5   10     -0.54      0.00
    7   -5   10     -0.24      0.00
    8   -5   10      0.10      0.00
  -12   -4   10      0.39      0.00
  -11   -4   10      0.18      0.00
  -10   -4   10      0.39      0.00
   -9   -4   10     -0.39      0.00
   -8   -4   10     -0.66      0.00
   -7   -4   10     -0.09      0.00
   -6   -4   10     -0.13      0.00
   -5   -4   10      2.16      0.00
   -4   -4   10     -2.36      0.00
   -3   -4   10      0.33      0.00
   -2   -4   10      2.44      0.00
   -1   -4   10     -3.87      0.00
    0   -4   10     -1.76      0.00
    1   -4   10      2.33      0.00
    2   -4   10      2.38      0.00
    3   -4   10      2.08      0.00
    4   -4   10      0.75      0.00
    5   -4   10     -1.52      0.00
    6   -4   10     -1.51      0.00
    7   -4   10     -0.85      0.00
    8   -4   10      0.00      0.00
  -12   -3   10      0.38      0.00
  -11   -3   10      0.44      0.00
  -10   -3   10      0.67      0.00
   -9   -3   10     -0.54      0.00
   -8   -3   10     -0.55      0.00
   -7   -3   10     -0.30      0.00
   -6   -3   10     -0.15      0.00
   -5   -3   10      2.28      0.00
   -4   -3   10     -2.16      0.00
   -3   -3   10      1.51      0.00
   -2   -3   10      2.65      0.00
   -1   -3   10     -3.46      0.00
    0   -3   10     -2.84      0.00
    1   -3   10      0.61      0.00
    2   -3   10      1.61      0.00
    3   -3   10      2.67      0.00
    4   -3   10      1.58      0.00
    5   -3   10     -1.10      0.00
    6   -3   10     -1.94      0.00
    7   -3   10     -1.22      0.00
    8   -3   10     -0.05      0.00
  -12   -2   10      0.05      0.00
  -11   -2   10      0.44      0.00
  -10   -2   10      0.88      0.00
   -9   -2   10     -0.51      0.00
   -8   -2   10     -0.22      0.00
   -7   -2   10     -0.54      0.00
   -6   -2   10     -0.20      0.00
   -5   -2   10      1.79      0.00
   -4   -2   10     -2.41      0.00
   -3   -2   10      2.35      0.00
   -2   -2   10      2.38      0.00
   -1   -2   10     -2.38      0.00
    0   -2   10     -2.74      0.00
    1   -2   10     -0.57      0.00
    2   -2   10      0.05      0.00
    3   -2   10      1.84      0.00
    4   -2   10      1.55      0.00
    5   -2   10     -0.56      0.00
    6   -2   10     -1.80      0.00
    7   -2   10     -1.17      0.00
    8   -2   10      0.02      0.00
  -12   -1   10     -0.39      0.00
  -11   -1   10      0.19      0.00
  -10   -1   10      0.88      0.00
   -9   -1   10     -0.43      0.00
   -8   -1   10      0.18      0.00
   -7   -1   10     -0.73      0.00
   -6   -1   10     -0.03      0.00
   -5   -1   10      0.94      0.00
   -4   -1   10     -2.93      0.00
   -3   -1   10      2.71      0.00
   -2   -1   10      1.58      0.00
   -1   -1   10     -0.81      0.00
    0   -1   10     -1.32      0.00
    1   -1   10     -0.35      0.00
    2   -1   10     -1.10      0.00
    3   -1   10      0.30      0.00
    4   -1   10      0.64      0.00
    5   -1   10     -0.30      0.00
    6   -1   10     -1.33      0.00
    7   -1   10     -0.78      0.00
    8   -1   10      0.20      0.00
  -12    0   10     -0.61      0.00
  -11    0   10     -0.09      0.00
  -10    0   10      0.70      0.00
   -9    0   10     -0.48      0.00
   -8    0   10      0.43      0.00
   -7    0   10     -0.82      0.00
   -6    0   10      0.55      0.00
   -5    0   10      0.14      0.00
   -4    0   10     -3.38      0.00
   -3    0   10      2.62      0.00
   -2    0   10      0.39      0.00
   -1    0   10      0.72      0.00
    0    0   10      0.60      0.00
    1    0   10      1.02      0.00
    2    0   10     -1.21      0.00
    3    0   10     -0.98      0.00
    4    0   10     -0.62      0.00
    5    0   10     -0.48      0.00
    6    0   10     -0.85      0.00
    7    0   10     -0.30      0.00
    8    0   10      0.42      0.00
  -12    1   10     -0.47      0.00
  -11    1   10     -0.19      0.00
  -10    1   10      0.52      0.00
   -9    1   10     -0.60      0.00
   -8    1   10      0.46      0.00
   -7    1   10     -0.89      0.00
   -6    1   10      1.46      0.00
   -5    1   10     -0.37      0.00
   -4    1   10     -3.49      0.00
   -3    1   10      2.22      0.00
   -2    1   10     -0.98      0.00
   -1    1   10      1.61      0.00
    0    1   10      1.75      0.00
    1    1   10      2.35      0.00
    2    1   10     -0.63      0.00
    3    1   10     -1.53      0.00
    4    1   10     -1.67      0.00
    5    1   10     -1.00      0.00
    6    1   10     -0.62      0.00
    7    1   10      0.01      0.00
    8    1   10      0.60      0.00
  -12    2   10     -0.18      0.00
  -11    2   10     -0.06      0.00
  -10    2   10      0.51      0.00
   -9    2   10     -0.60      0.00
   -8    2   10      0.38      0.00
   -7    2   10     -0.99      0.00
   -6    2   10      2.40      0.00
   -5    2   10     -0.55      0.00
   -4    2   10     -3.09      0.00
   -3    2   10      1.73      0.00
   -2    2   10     -2.25      0.00
   -1    2   10      1.64      0.00
    0    2   10      1.43      0.00
    1    2   10      2.67      0.00
    2    2   10     -0.18      0.00
    3    2   10     -1.49      0.00
    4    2   10     -2.16      0.00
    5    2   10     -1.57      0.00
    6    2   10     -0.61      0.00
    7    2   10      0.07      0.00
    8    2   10      0.68      0.00
  -12    3   10     -0.02      0.00
  -11    3   10      0.12      0.00
  -10    3   10      0.66      0.00
   -9    3   10     -0.38      0.00
   -8    3   10      0.29      0.00
   -7    3   10     -1.12      0.00
   -6    3   10      3.09      0.00
   -5    3   10     -0.52      0.00
   -4    3   10     -2.18      0.00
   -3    3   10      1.32      0.00
   -2    3   10     -3.11      0.00
   -1    3   10      1.13      0.00
    0    3   10      0.03      0.00
    1    3   10      1.98      0.00
    2    3   10     -0.25      0.00
    3    3   10     -1.19      0.00
    4    3   10     -2.02      0.00
    5    3   10     -1.79      0.00
    6    3   10     -0.57      0.00
    7    3   10      0.04      0.00
    8    3   10      0.63      0.00
  -12    4   10     -0.09      0.00
  -11    4   10      0.23      0.00
  -10    4   10      0.80      0.00
   -9    4   10     -0.09      0.00
   -8    4   10      0.14      0.00
   -7    4   10     -1.27      0.00
   -6    4   10      3.30      0.00
   -5    4   10     -0.46      0.00
   -4    4   10     -0.97      0.00
   -3    4   10      1.03      0.00
   -2    4   10     -3.39      0.00
   -1    4   10      0.59      0.00
    0    4   10     -1.46      0.00
    1    4   10      1.13      0.00
    2    4   10     -0.56      0.00
    3    4   10     -0.75      0.00
    4    4   10     -1.32      0.00
    5    4   10     -1.43      0.00
    6    4   10     -0.26      0.00
    7    4   10      0.13      0.00
  -11    5   10      0.26      0.00
  -10    5   10      0.79      0.00
   -9    5   10      0.05      0.00
   -8    5   10     -0.14      0.00
   -7    5   10     -1.47      0.00
   -6    5   10      2.95      0.00
   -5    5   10     -0.58      0.00
   -4    5   10      0.20      0.00
   -3    5   10      0.78      0.00
   -2    5   10     -3.08      0.00
   -1    5   10      0.38      0.00
    0    5   10     -2.23      0.00
    1    5   10      0.89      0.00
    2    5   10     -0.61      0.00
    3    5   10     -0.12      0.00
    4    5   10     -0.31      0.00
    5    5   10     -0.62      0.00
    6    5   10      0.22      0.00
    7    5   10      0.37      0.00
  -11    6   10      0.29      0.00
  -10    6   10      0.65      0.00
   -9    6   10      0.03      0.00
   -8    6   10     -0.47      0.00
   -7    6   10     -1.63      0.00
   -6    6   10      2.12      0.00
   -5    6   10     -0.98      0.00
   -4    6   10      1.02      0.00
   -3    6   10      0.51      0.00
   -2    6   10     -2.23      0.00
   -1    6   10      0.54      0.00
    0    6   10     -2.16      0.00
    1    6   10      1.28      0.00
    2    6   10     -0.26      0.00
    3    6   10      0.68      0.00
    4    6   10      0.67      0.00
    5    6   10      0.21      0.00
    6    6   10      0.55      0.00
    7    6   10      0.55      0.00
  -11    7   10      0.32      0.00
  -10    7   10      0.48      0.00
   -9    7   10      0.02      0.00
   -8    7   10     -0.57      0.00
   -7    7   10     -1.58      0.00
   -6    7   10      1.14      0.00
   -5    7   10     -1.51      0.00
   -4    7   10      1.37      0.00
   -3    7   10      0.27      0.00
   -2    7   10     -0.92      0.00
   -1    7   10      0.96      0.00
    0    7   10     -1.61      0.00
    1    7   10      1.77      0.00
    2    7   10      0.19      0.00
    3    7   10      1.39      0.00
    4    7   10      1.28      0.00
    5    7   10      0.67      0.00
    6    7   10      0.50      0.00
  -11    8   10      0.27      0.00
  -10    8   10      0.36      0.00
   -9    8   10      0.20      0.00
   -8    8   10     -0.23      0.00
   -7    8   10     -1.14      0.00
   -6    8   10      0.46      0.00
   -5    8   10     -1.85      0.00
   -4    8   10      1.36      0.00
   -3    8   10      0.05      0.00
   -2    8   10      0.57      0.00
   -1    8   10      1.43      0.00
    0    8   10     -0.95      0.00
    1    8   10      1.92      0.00
    2    8   10      0.40      0.00
    3    8   10      1.74      0.00
    4    8   10      1.37      0.00
    5    8   10      0.71      0.00
    6    8   10      0.21      0.00
  -10    9   10      0.26      0.00
   -9    9   10      0.49      0.00
   -8    9   10      0.39      0.00
   -7    9   10     -0.39      0.00
   -6    9   10      0.31      0.00
   -5    9   10     -1.73      0.00
   -4    9   10      1.18      0.00
   -3    9   10     -0.26      0.00
   -2    9   10      1.75      0.00
   -1    9   10      1.67      0.00
    0    9   10     -0.42      0.00
    1    9   10      1.66      0.00
    2    9   10      0.28      0.00
    3    9   10      1.60      0.00
    4    9   10      1.03      0.00
    5    9   10      0.51      0.00
    6    9   10      0.00      0.00
  -10   10   10      0.14      0.00
   -9   10   10      0.63      0.00
   -8   10   10      0.88      0.00
   -7   10   10      0.38      0.00
   -6   10   10      0.57      0.00
   -5   10   10     -1.16      0.00
   -4   10   10      0.99      0.00
   -3   10   10     -0.71      0.00
   -2   10   10      2.23      0.00
   -1   10   10      1.46      0.00
    0   10   10     -0.13      0.00
    1   10   10      1.24      0.00
    2   10   10      0.05      0.00
    3   10   10      1.09      0.00
    4   10   10      0.49      0.00
    5   10   10      0.28      0.00
   -9   11   10      0.48      0.00
   -8   11   10      0.92      0.00
   -7   11   10      0.80      0.00
   -6   11   10      0.77      0.00
   -5   11   10     -0.49      0.00
   -4   11   10      0.85      0.00
   -3   11   10     -1.15      0.00
   -2   11   10      2.04      0.00
   -1   11   10      0.87      0.00
    0   11   10     -0.08      0.00
    1   11   10      0.87      0.00
    2   11   10     -0.10      0.00
    3   11   10      0.45      0.00
    4   11   10      0.01      0.00
   -9   12   10      0.15      0.00
   -8   12   10      0.56      0.00
   -7   12   10      0.75      0.00
   -6   12   10      0.53      0.00
   -5   12   10     -0.13      0.00
   -4   12   10      0.67      0.00
   -3   12   10     -1.38      0.00
   -2   12   10      1.56      0.00
   -1   12   10      0.23      0.00
    0   12   10     -0.20      0.00
    1   12   10      0.59      0.00
    2   12   10     -0.11      0.00
    3   12   10     -0.10      0.00
    4   12   10     -0.25      0.00
   -8   13   10      0.15      0.00
   -7   13   10      0.48      0.00
   -6   13   10     -0.07      0.00
   -5   13   10     -0.22      0.00
   -4   13   10      0.35      0.00
   -3   13   10     -1.36      0.00
   -2   13   10      1.10      0.00
   -1   13   10     -0.17      0.00
    0   13   10     -0.35      0.00
    1   13   10      0.38      0.00
    2   13   10     -0.06      0.00
    3   13   10     -0.44      0.00
   -7   14   10      0.31      0.00
   -6   14   10     -0.58      0.00
   -5   14   10     -0.45      0.00
   -4   14   10     -0.04      0.00
   -3   14   10     -1.19      0.00
   -2   14   10      0.75      0.00
   -1   14   10     -0.29      0.00
    0   14   10     -0.42      0.00
    1   14   10      0.23      0.00
    2   14   10      0.02      0.00
   -5   15   10     -0.43      0.00
   -4   15   10     -0.29      0.00
   -3   15   10     -0.94      0.00
   -2   15   10      0.43      0.00
   -1   15   10     -0.26      0.00
    0   15   10     -0.41      0.00
   -4  -18   11     -0.01      0.00
   -3  -18   11     -1.18      0.00
   -2  -18   11      0.26      0.00
   -1  -18   11     -0.27      0.00
    0  -18   11     -0.20      0.00
    1  -18   11     -0.77      0.00
    2  -18   11     -0.17      0.00
   -5  -17   11     -0.08      0.00
   -4  -17   11      0.04      0.00
   -3  -17   11     -1.42      0.00
   -2  -17   11      0.40      0.00
   -1  -17   11     -0.44      0.00
    0  -17   11     -0.34      0.00
    1  -17   11     -0.86      0.00
    2  -17   11     -0.12      0.00
    3  -17   11     -0.37      0.00
   -6  -16   11     -0.44      0.00
   -5  -16   11      0.02      0.00
   -4  -16   11      0.37      0.00
   -3  -16   11     -1.25      0.00
   -2  -16   11      0.70      0.00
   -1  -16   11     -0.66      0.00
    0  -16   11     -0.40      0.00
    1  -16   11     -0.58      0.00
    2  -16   11      0.39      0.00
    3  -16   11     -0.17      0.00
    4  -16   11     -0.04      0.00
   -7  -15   11      0.61      0.00
   -6  -15   11     -0.14      0.00
   -5  -15   11      0.44      0.00
   -4  -15   11      0.92      0.00
   -3  -15   11     -0.76      0.00
   -2  -15   11      1.07      0.00
   -1  -15   11     -0.94      0.00
    0  -15   11     -0.46      0.00
    1  -15   11     -0.25      0.00
    2  -15   11      1.05      0.00
    3  -15   11      0.16      0.00
    4  -15   11     -0.09      0.00
    5  -15   11     -0.24      0.00
   -8  -14   11     -0.01      0.00
   -7  -14   11      0.81      0.00
   -6  -14   11      0.31      0.00
   -5  -14   11      0.86      0.00
   -4  -14   11      1.27      0.00
   -3  -14   11     -0.39      0.00
   -2  -14   11      1.24      0.00
   -1  -14   11     -1.32      0.00
    0  -14   11     -0.60      0.00
    1  -14   11     -0.24      0.00
    2  -14   11      1.38      0.00
    3  -14   11      0.38      0.00
    4  -14   11     -0.25      0.00
    5  -14   11     -0.67      0.00
    6  -14   11     -0.05      0.00
   -9  -13   11     -0.38      0.00
   -8  -13   11     -0.12      0.00
   -7  -13   11      0.69      0.00
   -6  -13   11      0.48      0.00
   -5  -13   11      0.88      0.00
   -4  -13   11      1.08      0.00
   -3  -13   11     -0.54      0.00
   -2  -13   11      1.06      0.00
   -1  -13   11     -1.73      0.00
    0  -13   11     -0.72      0.00
    1  -13   11     -0.50      0.00
    2  -13   11      1.24      0.00
    3  -13   11      0.37      0.00
    4  -13   11     -0.42      0.00
    5  -13   11     -1.13      0.00
    6  -13   11     -0.24      0.00
   -9  -12   11     -0.30      0.00
   -8  -12   11     -0.27      0.00
   -7  -12   11      0.27      0.00
   -6  -12   11      0.27      0.00
   -5  -12   11      0.50      0.00
   -4  -12   11      0.52      0.00
   -3  -12   11     -1.10      0.00
   -2  -12   11      0.73      0.00
   -1  -12   11     -2.01      0.00
    0  -12   11     -0.67      0.00
    1  -12   11     -0.67      0.00
    2  -12   11      0.88      0.00
    3  -12   11      0.31      0.00
    4  -12   11     -0.32      0.00
    5  -12   11     -1.32      0.00
    6  -12   11     -0.35      0.00
  -10  -11   11      0.30      0.00
   -9  -11   11     -0.22      0.00
   -8  -11   11     -0.38      0.00
   -7  -11   11     -0.13      0.00
   -6  -11   11     -0.03      0.00
   -5  -11   11      0.17      0.00
   -4  -11   11      0.15      0.00
   -3  -11   11     -1.63      0.00
   -2  -11   11      0.68      0.00
   -1  -11   11     -2.00      0.00
    0  -11   11     -0.40      0.00
    1  -11   11     -0.52      0.00
    2  -11   11      0.57      0.00
    3  -11   11      0.32      0.00
    4  -11   11      0.19      0.00
    5  -11   11     -1.02      0.00
    6  -11   11     -0.25      0.00
    7  -11   11     -0.40      0.00
  -10  -10   11      0.22      0.00
   -9  -10   11     -0.17      0.00
   -8  -10   11     -0.35      0.00
   -7  -10   11     -0.22      0.00
   -6  -10   11     -0.10      0.00
   -5  -10   11      0.23      0.00
   -4  -10   11      0.29      0.00
   -3  -10   11     -1.85      0.00
   -2  -10   11      1.11      0.00
   -1  -10   11     -1.76      0.00
    0  -10   11     -0.06      0.00
    1  -10   11     -0.12      0.00
    2  -10   11      0.27      0.00
    3  -10   11      0.21      0.00
    4  -10   11      0.90      0.00
    5  -10   11     -0.27      0.00
    6  -10   11      0.16      0.00
    7  -10   11     -0.48      0.00
  -10   -9   11      0.01      0.00
   -9   -9   11     -0.09      0.00
   -8   -9   11     -0.20      0.00
   -7   -9   11      0.00      0.00
   -6   -9   11      0.05      0.00
   -5   -9   11      0.57      0.00
   -4   -9   11      0.69      0.00
   -3   -9   11     -2.02      0.00
   -2   -9   11      1.76      0.00
   -1   -9   11     -1.55      0.00
    0   -9   11      0.18      0.00
    1   -9   11      0.31      0.00
    2   -9   11     -0.15      0.00
    3   -9   11     -0.36      0.00
    4   -9   11      1.26      0.00
    5   -9   11      0.53      0.00
    6   -9   11      0.80      0.00
    7   -9   11     -0.29      0.00
  -11   -8   11     -0.17      0.00
  -10   -8   11     -0.26      0.00
   -9   -8   11      0.13      0.00
   -8   -8   11     -0.03      0.00
   -7   -8   11      0.29      0.00
   -6   -8   11      0.11      0.00
   -5   -8   11      0.79      0.00
   -4   -8   11      0.88      0.00
   -3   -8   11     -2.53      0.00
   -2   -8   11      2.16      0.00
   -1   -8   11     -1.60      0.00
    0   -8   11      0.30      0.00
    1   -8   11      0.78      0.00
    2   -8   11     -0.54      0.00
    3   -8   11     -1.38      0.00
    4   -8   11      0.87      0.00
    5   -8   11      0.86      0.00
    6   -8   11      1.39      0.00
    7   -8   11      0.18      0.00
    8   -8   11     -0.31      0.00
  -11   -7   11     -0.44      0.00
  -10   -7   11     -0.49      0.00
   -9   -7   11      0.43      0.00
   -8   -7   11      0.04      0.00
   -7   -7   11      0.43      0.00
   -6   -7   11     -0.11      0.00
   -5   -7   11      0.76      0.00
   -4   -7   11      0.71      0.00
   -3   -7   11     -3.44      0.00
   -2   -7   11      2.16      0.00
   -1   -7   11     -1.93      0.00
    0   -7   11      0.38      0.00
    1   -7   11      1.43      0.00
    2   -7   11     -0.39      0.00
    3   -7   11     -2.24      0.00
    4   -7   11     -0.04      0.00
    5   -7   11      0.49      0.00
    6   -7   11      1.55      0.00
    7   -7   11      0.63      0.00
    8   -7   11     -0.12      0.00
  -11   -6   11     -0.59      0.00
  -10   -6   11     -0.59      0.00
   -9   -6   11      0.66      0.00
   -8   -6   11     -0.05      0.00
   -7   -6   11      0.40      0.00
   -6   -6   11     -0.48      0.00
   -5   -6   11      0.69      0.00
   -4   -6   11      0.46      0.00
   -3   -6   11     -4.29      0.00
   -2   -6   11      2.04      0.00
   -1   -6   11     -2.34      0.00
    0   -6   11      0.36      0.00
    1   -6   11      2.19      0.00
    2   -6   11      0.58      0.00
    3   -6   11     -2.15      0.00
    4   -6   11     -0.69      0.00
    5   -6   11     -0.25      0.00
    6   -6   11      1.13      0.00
    7   -6   11      0.70      0.00
    8   -6   11      0.04      0.00
  -11   -5   11     -0.44      0.00
  -10   -5   11     -0.50      0.00
   -9   -5   11      0.69      0.00
   -8   -5   11     -0.28      0.00
   -7   -5   11      0.31      0.00
   -6   -5   11     -0.79      0.00
   -5   -5   11      0.86      0.00
   -4   -5   11      0.44      0.00
   -3   -5   11     -4.55      0.00
   -2   -5   11      2.16      0.00
   -1   -5   11     -2.61      0.00
    0   -5   11      0.01      0.00
    1   -5   11      2.52      0.00
    2   -5   11      1.93      0.00
    3   -5   11     -0.92      0.00
    4   -5   11     -0.40      0.00
    5   -5   11     -0.75      0.00
    6   -5   11      0.35      0.00
    7   -5   11      0.28      0.00
    8   -5   11      0.00      0.00
  -12   -4   11      0.15      0.00
  -11   -4   11     -0.04      0.00
  -10   -4   11     -0.21      0.00
   -9   -4   11      0.57      0.00
   -8   -4   11     -0.48      0.00
   -7   -4   11      0.21      0.00
   -6   -4   11     -0.93      0.00
   -5   -4   11      1.26      0.00
   -4   -4   11      0.69      0.00
   -3   -4   11     -4.03      0.00
   -2   -4   11      2.64      0.00
   -1   -4   11     -2.64      0.00
    0   -4   11     -0.78      0.00
    1   -4   11      1.90      0.00
    2   -4   11      2.68      0.00
    3   -4   11      0.69      0.00
    4   -4   11      0.71      0.00
    5   -4   11     -0.64      0.00
    6   -4   11     -0.40      0.00
    7   -4   11     -0.43      0.00
    8   -4   11     -0.18      0.00
  -12   -3   11      0.27      0.00
  -11   -3   11      0.34      0.00
  -10   -3   11      0.16      0.00
   -9   -3   11      0.46      0.00
   -8   -3   11     -0.50      0.00
   -7   -3   11      0.07      0.00
   -6   -3   11     -0.98      0.00
   -5   -3   11      1.57      0.00
   -4   -3   11      0.92      0.00
   -3   -3   11     -2.95      0.00
   -2   -3   11      3.25      0.00
   -1   -3   11     -2.35      0.00
    0   -3   11     -1.72      0.00
    1   -3   11      0.43      0.00
    2   -3   11      2.18      0.00
    3   -3   11      1.57      0.00
    4   -3   11      1.80      0.00
    5   -3   11     -0.08      0.00
    6   -3   11     -0.86      0.00
    7   -3   11     -1.07      0.00
    8   -3   11     -0.31      0.00
  -12   -2   11      0.10      0.00
  -11   -2   11      0.42      0.00
  -10   -2   11      0.42      0.00
   -9   -2   11      0.45      0.00
   -8   -2   11     -0.25      0.00
   -7   -2   11     -0.14      0.00
   -6   -2   11     -1.01      0.00
   -5   -2   11      1.49      0.00
   -4   -2   11      0.84      0.00
   -3   -2   11     -1.72      0.00
   -2   -2   11      3.62      0.00
   -1   -2   11     -1.70      0.00
    0   -2   11     -2.17      0.00
    1   -2   11     -1.02      0.00
    2   -2   11      0.78      0.00
    3   -2   11      1.21      0.00
    4   -2   11      2.06      0.00
    5   -2   11      0.43      0.00
    6   -2   11     -1.01      0.00
    7   -2   11     -1.38      0.00
    8   -2   11     -0.26      0.00
  -12   -1   11     -0.24      0.00
  -11   -1   11      0.18      0.00
  -10   -1   11      0.46      0.00
   -9   -1   11      0.50      0.00
   -8   -1   11      0.17      0.00
   -7   -1   11     -0.40      0.00
   -6   -1   11     -0.94      0.00
   -5   -1   11      0.99      0.00
   -4   -1   11      0.36      0.00
   -3   -1   11     -0.76      0.00
   -2   -1   11      3.45      0.00
   -1   -1   11     -0.75      0.00
    0   -1   11     -1.67      0.00
    1   -1   11     -1.47      0.00
    2   -1   11     -0.47      0.00
    3   -1   11      0.10      0.00
    4   -1   11      1.38      0.00
    5   -1   11      0.57      0.00
    6   -1   11     -0.96      0.00
    7   -1   11     -1.35      0.00
    8   -1   11     -0.05      0.00
  -12    0   11     -0.45      0.00
  -11    0   11     -0.15      0.00
  -10    0   11      0.30      0.00
   -9    0   11      0.45      0.00
   -8    0   11      0.55      0.00
   -7    0   11     -0.66      0.00
   -6    0   11     -0.58      0.00
   -5    0   11      0.30      0.00
   -4    0   11     -0.38      0.00
   -3    0   11     -0.28      0.00
   -2    0   11      2.59      0.00
   -1    0   11      0.25      0.00
    0    0   11     -0.45      0.00
    1    0   11     -0.69      0.00
    2    0   11     -0.74      0.00
    3    0   11     -0.82      0.00
    4    0   11      0.30      0.00
    5    0   11      0.32      0.00
    6    0   11     -0.83      0.00
    7    0   11     -1.12      0.00
    8    0   11      0.22      0.00
  -12    1   11     -0.32      0.00
  -11    1   11     -0.29      0.00
  -10    1   11      0.11      0.00
   -9    1   11      0.28      0.00
   -8    1   11      0.76      0.00
   -7    1   11     -0.92      0.00
   -6    1   11      0.15      0.00
   -5    1   11     -0.24      0.00
   -4    1   11     -1.03      0.00
   -3    1   11     -0.24      0.00
   -2    1   11      1.17      0.00
   -1    1   11      0.98      0.00
    0    1   11      0.73      0.00
    1    1   11      0.58      0.00
    2    1   11     -0.15      0.00
    3    1   11     -1.07      0.00
    4    1   11     -0.58      0.00
    5    1   11     -0.16      0.00
    6    1   11     -0.77      0.00
    7    1   11     -0.88      0.00
    8    1   11      0.42      0.00
  -12    2   11     -0.01      0.00
  -11    2   11     -0.22      0.00
  -10    2   11      0.05      0.00
   -9    2   11      0.13      0.00
   -8    2   11      0.83      0.00
   -7    2   11     -1.17      0.00
   -6    2   11      1.14      0.00
   -5    2   11     -0.46      0.00
   -4    2   11     -1.23      0.00
   -3    2   11     -0.31      0.00
   -2    2   11     -0.42      0.00
   -1    2   11      1.27      0.00
    0    2   11      1.11      0.00
    1    2   11      1.36      0.00
    2    2   11      0.49      0.00
    3    2   11     -0.85      0.00
    4    2   11     -1.01      0.00
    5    2   11     -0.69      0.00
    6    2   11     -0.80      0.00
    7    2   11     -0.77      0.00
  -12    3   11      0.20      0.00
  -11    3   11     -0.10      0.00
  -10    3   11      0.15      0.00
   -9    3   11      0.17      0.00
   -8    3   11      0.89      0.00
   -7    3   11     -1.40      0.00
   -6    3   11      2.11      0.00
   -5    3   11     -0.43      0.00
   -4    3   11     -0.83      0.00
   -3    3   11     -0.20      0.00
   -2    3   11     -1.77      0.00
   -1    3   11      1.19      0.00
    0    3   11      0.57      0.00
    1    3   11      1.25      0.00
    2    3   11      0.56      0.00
    3    3   11     -0.62      0.00
    4    3   11     -1.06      0.00
    5    3   11     -1.03      0.00
    6    3   11     -0.81      0.00
    7    3   11     -0.72      0.00
  -11    4   11     -0.11      0.00
  -10    4   11      0.27      0.00
   -9    4   11      0.39      0.00
   -8    4   11      0.95      0.00
   -7    4   11     -1.63      0.00
   -6    4   11      2.78      0.00
   -5    4   11     -0.41      0.00
   -4    4   11      0.01      0.00
   -3    4   11      0.16      0.00
   -2    4   11     -2.64      0.00
   -1    4   11      0.96      0.00
    0    4   11     -0.47      0.00
    1    4   11      0.66      0.00
    2    4   11      0.12      0.00
    3    4   11     -0.59      0.00
    4    4   11     -0.83      0.00
    5    4   11     -0.97      0.00
    6    4   11     -0.62      0.00
    7    4   11     -0.58      0.00
  -11    5   11     -0.20      0.00
  -10    5   11      0.30      0.00
   -9    5   11      0.57      0.00
   -8    5   11      0.89      0.00
   -7    5   11     -1.89      0.00
   -6    5   11      2.94      0.00
   -5    5   11     -0.65      0.00
   -4    5   11      0.91      0.00
   -3    5   11      0.53      0.00
   -2    5   11     -3.01      0.00
   -1    5   11      0.76      0.00
    0    5   11     -1.40      0.00
    1    5   11      0.26      0.00
    2    5   11     -0.31      0.00
    3    5   11     -0.58      0.00
    4    5   11     -0.39      0.00
    5    5   11     -0.47      0.00
    6    5   11     -0.19      0.00
    7    5   11     -0.31      0.00
  -11    6   11     -0.23      0.00
  -10    6   11      0.22      0.00
   -9    6   11      0.55      0.00
   -8    6   11      0.61      0.00
   -7    6   11     -2.17      0.00
   -6    6   11      2.58      0.00
   -5    6   11     -1.21      0.00
   -4    6   11      1.53      0.00
   -3    6   11      0.71      0.00
   -2    6   11     -2.91      0.00
   -1    6   11      0.70      0.00
    0    6   11     -1.85      0.00
    1    6   11      0.39      0.00
    2    6   11     -0.35      0.00
    3    6   11     -0.35      0.00
    4    6   11      0.15      0.00
    5    6   11      0.24      0.00
    6    6   11      0.26      0.00
  -11    7   11     -0.12      0.00
  -10    7   11      0.11      0.00
   -9    7   11      0.40      0.00
   -8    7   11      0.30      0.00
   -7    7   11     -2.36      0.00
   -6    7   11      1.94      0.00
   -5    7   11     -1.93      0.00
   -4    7   11      1.76      0.00
   -3    7   11      0.68      0.00
   -2    7   11     -2.33      0.00
   -1    7   11      0.91      0.00
    0    7   11     -1.76      0.00
    1    7   11      0.87      0.00
    2    7   11     -0.04      0.00
    3    7   11      0.12      0.00
    4    7   11      0.59      0.00
    5    7   11      0.80      0.00
    6    7   11      0.47      0.00
  -10    8   11      0.04      0.00
   -9    8   11      0.30      0.00
   -8    8   11      0.23      0.00
   -7    8   11     -2.24      0.00
   -6    8   11      1.37      0.00
   -5    8   11     -2.48      0.00
   -4    8   11      1.69      0.00
   -3    8   11      0.51      0.00
   -2    8   11     -1.34      0.00
   -1    8   11      1.34      0.00
    0    8   11     -1.29      0.00
    1    8   11      1.28      0.00
    2    8   11      0.29      0.00
    3    8   11      0.62      0.00
    4    8   11      0.81      0.00
    5    8   11      0.96      0.00
  -10    9   11      0.01      0.00
   -9    9   11      0.36      0.00
   -8    9   11      0.54      0.00
   -7    9   11     -1.71      0.00
   -6    9   11      1.18      0.00
   -5    9   11     -2.55      0.00
   -4    9   11      1.51      0.00
   -3    9   11      0.24      0.00
   -2    9   11     -0.28      0.00
   -1    9   11      1.76      0.00
    0    9   11     -0.74      0.00
    1    9   11      1.37      0.00
    2    9   11      0.38      0.00
    3    9   11      0.91      0.00
    4    9   11      0.74      0.00
    5    9   11      0.79      0.00
   -9   10   11      0.44      0.00
   -8   10   11      0.97      0.00
   -7   10   11     -0.94      0.00
   -6   10   11      1.42      0.00
   -5   10   11     -2.07      0.00
   -4   10   11      1.40      0.00
   -3   10   11     -0.11      0.00
   -2   10   11      0.46      0.00
   -1   10   11      1.85      0.00
    0   10   11     -0.37      0.00
    1   10   11      1.14      0.00
    2   10   11      0.25      0.00
    3   10   11      0.88      0.00
    4   10   11      0.49      0.00
   -9   11   11      0.37      0.00
   -8   11   11      1.15      0.00
   -7   11   11     -0.30      0.00
   -6   11   11      1.73      0.00
   -5   11   11     -1.28      0.00
   -4   11   11      1.37      0.00
   -3   11   11     -0.48      0.00
   -2   11   11      0.70      0.00
   -1   11   11      1.54      0.00
    0   11   11     -0.28      0.00
    1   11   11      0.78      0.00
    2   11   11      0.07      0.00
    3   11   11      0.61      0.00
    4   11   11      0.19      0.00
   -8   12   11      0.92      0.00
   -7   12   11     -0.06      0.00
   -6   12   11      1.68      0.00
   -5   12   11     -0.65      0.00
   -4   12   11      1.28      0.00
   -3   12   11     -0.76      0.00
   -2   12   11      0.60      0.00
   -1   12   11      1.02      0.00
    0   12   11     -0.34      0.00
    1   12   11      0.48      0.00
    2   12   11     -0.03      0.00
    3   12   11      0.23      0.00
   -7   13   11     -0.13      0.00
   -6   13   11      1.17      0.00
   -5   13   11     -0.45      0.00
   -4   13   11      0.98      0.00
   -3   13   11     -0.89      0.00
   -2   13   11      0.41      0.00
   -1   13   11      0.59      0.00
    0   13   11     -0.41      0.00
    1   13   11      0.31      0.00
    2   13   11     -0.02      0.00
   -6   14   11      0.48      0.00
   -5   14   11     -0.56      0.00
   -4   14   11      0.49      0.00
   -3   14   11     -0.91      0.00
   -2   14   11      0.23      0.00
   -1   14   11      0.32      0.00
    0   14   11     -0.42      0.00
   -3   15   11     -0.80      0.00
   -2   15   11      0.07      0.00
   -3  -18   12     -0.73      0.00
   -2  -18   12     -0.38      0.00
   -1  -18   12      0.06      0.00
    0  -18   12     -0.25      0.00
    1  -18   12     -0.54      0.00
   -5  -17   12     -0.42      0.00
   -4  -17   12      0.19      0.00
   -3  -17   12     -1.09      0.00
   -2  -17   12     -0.51      0.00
   -1  -17   12      0.12      0.00
    0  -17   12     -0.44      0.00
    1  -17   12     -0.82      0.00
    2  -17   12     -0.29      0.00
   -5  -16   12     -0.68      0.00
   -4  -16   12      0.33      0.00
   -3  -16   12     -1.13      0.00
   -2  -16   12     -0.37      0.00
   -1  -16   12      0.30      0.00
    0  -16   12     -0.48      0.00
    1  -16   12     -0.80      0.00
    2  -16   12     -0.19      0.00
    3  -16   12     -0.40      0.00
   -7  -15   12      0.32      0.00
   -6  -15   12      0.52      0.00
   -5  -15   12     -0.66      0.00
   -4  -15   12      0.75      0.00
   -3  -15   12     -0.78      0.00
   -2  -15   12      0.04      0.00
   -1  -15   12      0.49      0.00
    0  -15   12     -0.41      0.00
    1  -15   12     -0.59      0.00
    2  -15   12      0.28      0.00
    3  -15   12     -0.12      0.00
    4  -15   12     -0.41      0.00
   -8  -14   12     -0.16      0.00
   -7  -14   12      0.41      0.00
   -6  -14   12      0.90      0.00
   -5  -14   12     -0.39      0.00
   -4  -14   12      1.24      0.00
   -3  -14   12     -0.31      0.00
   -2  -14   12      0.42      0.00
   -1  -14   12      0.53      0.00
    0  -14   12     -0.37      0.00
    1  -14   12     -0.49      0.00
    2  -14   12      0.78      0.00
    3  -14   12      0.37      0.00
    4  -14   12     -0.41      0.00
    5  -14   12     -0.42      0.00
   -8  -13   12     -0.24      0.00
   -7  -13   12      0.37      0.00
   -6  -13   12      1.15      0.00
   -5  -13   12     -0.20      0.00
   -4  -13   12      1.42      0.00
   -3  -13   12     -0.13      0.00
   -2  -13   12      0.44      0.00
   -1  -13   12      0.27      0.00
    0  -13   12     -0.47      0.00
    1  -13   12     -0.73      0.00
    2  -13   12      0.94      0.00
    3  -13   12      0.78      0.00
    4  -13   12     -0.38      0.00
    5  -13   12     -0.72      0.00
   -9  -12   12     -0.35      0.00
   -8  -12   12     -0.27      0.00
   -7  -12   12      0.11      0.00
   -6  -12   12      1.00      0.00
   -5  -12   12     -0.34      0.00
   -4  -12   12      1.21      0.00
   -3  -12   12     -0.33      0.00
   -2  -12   12      0.13      0.00
   -1  -12   12     -0.16      0.00
    0  -12   12     -0.62      0.00
    1  -12   12     -1.14      0.00
    2  -12   12      0.74      0.00
    3  -12   12      0.95      0.00
    4  -12   12     -0.30      0.00
    5  -12   12     -0.92      0.00
    6  -12   12     -0.34      0.00
   -9  -11   12     -0.23      0.00
   -8  -11   12     -0.27      0.00
   -7  -11   12     -0.22      0.00
   -6  -11   12      0.57      0.00
   -5  -11   12     -0.67      0.00
   -4  -11   12      0.91      0.00
   -3  -11   12     -0.63      0.00
   -2  -11   12     -0.13      0.00
   -1  -11   12     -0.46      0.00
    0  -11   12     -0.66      0.00
    1  -11   12     -1.41      0.00
    2  -11   12      0.45      0.00
    3  -11   12      0.95      0.00
    4  -11   12     -0.07      0.00
    5  -11   12     -0.83      0.00
    6  -11   12     -0.39      0.00
  -10  -10   12      0.47      0.00
   -9  -10   12     -0.20      0.00
   -8  -10   12     -0.27      0.00
   -7  -10   12     -0.37      0.00
   -6  -10   12      0.17      0.00
   -5  -10   12     -0.89      0.00
   -4  -10   12      0.87      0.00
   -3  -10   12     -0.70      0.00
   -2  -10   12      0.00      0.00
   -1  -10   12     -0.50      0.00
    0  -10   12     -0.55      0.00
    1  -10   12     -1.38      0.00
    2  -10   12      0.26      0.00
    3  -10   12      0.81      0.00
    4  -10   12      0.32      0.00
    5  -10   12     -0.38      0.00
    6  -10   12     -0.20      0.00
    7  -10   12     -0.23      0.00
  -10   -9   12      0.21      0.00
   -9   -9   12     -0.21      0.00
   -8   -9   12     -0.21      0.00
   -7   -9   12     -0.20      0.00
   -6   -9   12      0.06      0.00
   -5   -9   12     -0.84      0.00
   -4   -9   12      1.13      0.00
   -3   -9   12     -0.64      0.00
   -2   -9   12      0.42      0.00
   -1   -9   12     -0.43      0.00
    0   -9   12     -0.40      0.00
    1   -9   12     -1.15      0.00
    2   -9   12      0.12      0.00
    3   -9   12      0.44      0.00
    4   -9   12      0.61      0.00
    5   -9   12      0.24      0.00
    6   -9   12      0.22      0.00
    7   -9   12     -0.11      0.00
  -11   -8   12     -0.27      0.00
  -10   -8   12     -0.24      0.00
   -9   -8   12     -0.13      0.00
   -8   -8   12     -0.08      0.00
   -7   -8   12      0.24      0.00
   -6   -8   12      0.19      0.00
   -5   -8   12     -0.63      0.00
   -4   -8   12      1.45      0.00
   -3   -8   12     -0.78      0.00
   -2   -8   12      0.75      0.00
   -1   -8   12     -0.53      0.00
    0   -8   12     -0.31      0.00
    1   -8   12     -0.83      0.00
    2   -8   12      0.04      0.00
    3   -8   12     -0.25      0.00
    4   -8   12      0.44      0.00
    5   -8   12      0.62      0.00
    6   -8   12      0.67      0.00
    7   -8   12      0.21      0.00
  -11   -7   12     -0.50      0.00
  -10   -7   12     -0.80      0.00
   -9   -7   12      0.07      0.00
   -8   -7   12      0.04      0.00
   -7   -7   12      0.72      0.00
   -6   -7   12      0.28      0.00
   -5   -7   12     -0.46      0.00
   -4   -7   12      1.58      0.00
[truncated: 477,908 more chars]
